# Supplementary material for: Composition and global distribution of the mosquito virome - A comprehensive database of insect-specific viruses
Source: One Health. 2023 Jan 20;16:100490. doi: 10.1016/j.onehlt.2023.100490 (PMC9929601; doi:10.1016/j.onehlt.2023.100490)
Supplement: Supplementary Table S1 — Sample-structured database of viruses identified in mosquito virome studies. [file mmc2.xlsx]

## Sheet: Table 1
Study	Virus (reported)	Virus family	Virus (clean)	Mosquito (reported)	Genus	Species	Location (specific)	Country	Continent	Method technique	Blood-feeding status	RNA/DNA	Amount of mosquitoes	Sampling stage
Abilio_BMCMicrobiol_2020	LC462008	Flaviviridae	Unknown	Mansonia africana	Mansonia	Africana	Zambézia	Mozambique	Africa	PCR	Unknown	RNA	50	Adult
Abilio_BMCMicrobiol_2020	LC462001	Flaviviridae	Unknown	Mansonia africana	Mansonia	Africana	Zambézia	Mozambique	Africa	PCR	Unknown	RNA	55	Adult
Abilio_BMCMicrobiol_2020	LC462246	Flaviviridae	Unknown	Mansonia uniformis	Mansonia	Uniformis	Zambézia	Mozambique	Africa	PCR	Unknown	RNA	50	Adult
Abilio_BMCMicrobiol_2020	LC462010	Flaviviridae	Unknown	Anopheles sp.	Anopheles	Unknown	Gaza	Mozambique	Africa	PCR	Unknown	RNA	20	Adult
Abilio_BMCMicrobiol_2020	LC462009	Flaviviridae	Unknown	Anopheles sp.	Anopheles	Unknown	Gaza	Mozambique	Africa	PCR	Unknown	RNA	14	Adult
Abilio_BMCMicrobiol_2020	LC462253	Flaviviridae	Unknown	Mansonia uniformis	Mansonia	Uniformis	Maputo	Mozambique	Africa	PCR	Unknown	RNA	40	Adult
Abilio_BMCMicrobiol_2020	LC462249	Flaviviridae	Unknown	Mansonia africana	Mansonia	Africana	Maputo	Mozambique	Africa	PCR	Unknown	RNA	64	Adult
Abilio_BMCMicrobiol_2020	LC462005	Flaviviridae	Unknown	Mansonia africana	Mansonia	Africana	Zambézia	Mozambique	Africa	PCR	Unknown	RNA	50	Adult
Abilio_BMCMicrobiol_2020	LC462251	Flaviviridae	Unknown	Mansonia uniformis	Mansonia	Uniformis	Zambézia	Mozambique	Africa	PCR	Unknown	RNA	50	Adult
Abilio_BMCMicrobiol_2020	LC462016	Flaviviridae	Unknown	Mansonia africana	Mansonia	Africana	Maputo	Mozambique	Africa	PCR	Unknown	RNA	50	Adult
Abilio_BMCMicrobiol_2020	LC462013	Flaviviridae	Unknown	Anopheles coustani	Anopheles	Coustani	Maputo	Mozambique	Africa	PCR	Unknown	RNA	18	Adult
Abilio_BMCMicrobiol_2020	LC462007	Flaviviridae	Unknown	Mansonia uniformis	Mansonia	Uniformis	Maputo	Mozambique	Africa	PCR	Unknown	RNA	53	Adult
Abilio_BMCMicrobiol_2020	LC462011	Flaviviridae	Unknown	Anopheles pretoriensis	Anopheles	Pretoriensis	Zambézia	Mozambique	Africa	PCR	Unknown	RNA	50	Adult
Abilio_BMCMicrobiol_2020	LC462012	Flaviviridae	Unknown	Anopheles pretoriensis	Anopheles	Pretoriensis	Zambézia	Mozambique	Africa	PCR	Unknown	RNA	50	Adult
Abilio_BMCMicrobiol_2020	LC462015	Flaviviridae	Unknown	Anopheles pretoriensis	Anopheles	Pretoriensis	Zambézia	Mozambique	Africa	PCR	Unknown	RNA	49	Adult
Abilio_BMCMicrobiol_2020	LC462017	Flaviviridae	Unknown	Culex antennatus	Culex	Antennatus	Zambézia	Mozambique	Africa	PCR	Unknown	RNA	26	Adult
Abilio_BMCMicrobiol_2020	LC462254	Flaviviridae	Unknown	Culex antennatus	Culex	Antennatus	Zambézia	Mozambique	Africa	PCR	Unknown	RNA	50	Adult
Abilio_BMCMicrobiol_2020	LC462255	Flaviviridae	Unknown	Culex antennatus	Culex	Antennatus	Zambézia	Mozambique	Africa	PCR	Unknown	RNA	50	Adult
Abilio_BMCMicrobiol_2020	LC462003	Flaviviridae	Unknown	Mansonia africana	Mansonia	Africana	Zambézia	Mozambique	Africa	PCR	Unknown	RNA	50	Adult
Abilio_BMCMicrobiol_2020	LC462002	Flaviviridae	Unknown	Mansonia africana	Mansonia	Africana	Zambézia	Mozambique	Africa	PCR	Unknown	RNA	50	Adult
Abilio_BMCMicrobiol_2020	LC462004	Flaviviridae	Unknown	Mansonia africana	Mansonia	Africana	Zambézia	Mozambique	Africa	PCR	Unknown	RNA	54	Adult
Abilio_BMCMicrobiol_2020	LC462006	Flaviviridae	Unknown	Mansonia africana	Mansonia	Africana	Zambézia	Mozambique	Africa	PCR	Unknown	RNA	75	Adult
Abilio_BMCMicrobiol_2020	LC462250	Flaviviridae	Unknown	Mansonia uniformis	Mansonia	Uniformis	Zambézia	Mozambique	Africa	PCR	Unknown	RNA	51	Adult
Abilio_BMCMicrobiol_2020	LC462256	Flaviviridae	Unknown	Mansonia uniformis	Mansonia	Uniformis	Zambézia	Mozambique	Africa	PCR	Unknown	RNA	45	Adult
Abilio_BMCMicrobiol_2020	LC462252	Flaviviridae	Unknown	Mansonia uniformis	Mansonia	Uniformis	Zambézia	Mozambique	Africa	PCR	Unknown	RNA	45	Adult
Abilio_BMCMicrobiol_2020	LC462247	Flaviviridae	Unknown	Mansonia africana	Mansonia	Africana	Maputo	Mozambique	Africa	PCR	Unknown	RNA	8	Adult
Abilio_BMCMicrobiol_2020	LC462257	Flaviviridae	Unknown	Mansonia africana	Mansonia	Africana	Zambézia	Mozambique	Africa	PCR	Unknown	RNA	50	Adult
Abilio_BMCMicrobiol_2020	LC462014	Flaviviridae	Unknown	Mansonia africana	Mansonia	Africana	Zambézia	Mozambique	Africa	PCR	Unknown	RNA	50	Adult
Abilio_BMCMicrobiol_2020	LC462019	Flaviviridae	Unknown	Mansonia uniformis	Mansonia	Uniformis	Zambézia	Mozambique	Africa	PCR	Unknown	RNA	50	Adult
Abilio_BMCMicrobiol_2020	LC462018	Flaviviridae	Unknown	Coquillettidia metallica	Coquillettidia	Metallica	Zambézia	Mozambique	Africa	PCR	Unknown	RNA	1	Adult
Abilio_BMCMicrobiol_2020	LC461999	Phenuiviridae	Unknown	Anopheles coustani	Anopheles	Coustani	Zambézia	Mozambique	Africa	PCR	Unknown	RNA	5	Adult
Abilio_BMCMicrobiol_2020	LC461994	Phenuiviridae	Unknown	Culex tritaeniorhynchus	Culex	Tritaeniorhynchus	Maputo	Mozambique	Africa	PCR	Unknown	RNA	48	Adult
Abilio_BMCMicrobiol_2020	LC461995	Phenuiviridae	Unknown	Culex tritaeniorhynchus	Culex	Tritaeniorhynchus	Maputo	Mozambique	Africa	PCR	Unknown	RNA	39	Adult
Abilio_BMCMicrobiol_2020	LC462000	Phenuiviridae	Unknown	Anopheles coustani	Anopheles	Coustani	Maputo	Mozambique	Africa	PCR	Unknown	RNA	39	Adult
Abilio_BMCMicrobiol_2020	LC461996	Phenuiviridae	Unknown	Anopheles pretoriensis	Anopheles	Pretoriensis	Maputo	Mozambique	Africa	PCR	Unknown	RNA	12	Adult
Abilio_BMCMicrobiol_2020	LC461997	Phenuiviridae	Unknown	Anopheles pretoriensis	Anopheles	Pretoriensis	Zambézia	Mozambique	Africa	PCR	Unknown	RNA	50	Adult
Abilio_BMCMicrobiol_2020	LC461998	Phenuiviridae	Unknown	Anopheles pretoriensis	Anopheles	Pretoriensis	Zambézia	Mozambique	Africa	PCR	Unknown	RNA	50	Adult
Ajamma_PLoSNeglTropDis_2018	An(g)FV	Flaviviridae	Anopheles gambiae flavivirus	Anopheles gambiae	Anopheles	Gambiae	Lake Baringo	Kenya	Africa	PCR	Not applicable	RNA	35	Egg, Larva, Pupa
Ajamma_PLoSNeglTropDis_2018	An(g)FV	Flaviviridae	Anopheles gambiae flavivirus	Anopheles gambiae	Anopheles	Gambiae	Lake Baringo	Kenya	Africa	PCR	Not applicable	RNA	35	Egg, Larva, Pupa
Ajamma_PLoSNeglTropDis_2018	An(g)FV	Flaviviridae	Anopheles gambiae flavivirus	Anopheles gambiae	Anopheles	Gambiae	Lake Baringo	Kenya	Africa	PCR	Not applicable	RNA	35	Egg, Larva, Pupa
Ajamma_PLoSNeglTropDis_2018	CFAV	Flaviviridae	Cell fusing agent virus	Aedes aegypti	Aedes	Aegypti	Lake Victoria	Kenya	Africa	PCR	Not applicable	RNA	50	Egg, Larva, Pupa
Ajamma_PLoSNeglTropDis_2018	CFAV	Flaviviridae	Cell fusing agent virus	Aedes aegypti	Aedes	Aegypti	Lake Victoria	Kenya	Africa	PCR	Not applicable	RNA	50	Egg, Larva, Pupa
Ajamma_PLoSNeglTropDis_2018	CFAV	Flaviviridae	Cell fusing agent virus	Aedes aegypti	Aedes	Aegypti	Lake Victoria	Kenya	Africa	PCR	Not applicable	RNA	50	Egg, Larva, Pupa
Ajamma_PLoSNeglTropDis_2018	AeFV	Flaviviridae	Aedes flavivirus	Aedes luteocephalus	Aedes	Luteocephalus	Lake Victoria	Kenya	Africa	PCR	Not applicable	RNA	13	Egg, Larva, Pupa
Ajamma_PLoSNeglTropDis_2018	AeFV	Flaviviridae	Aedes flavivirus	Aedes luteocephalus	Aedes	Luteocephalus	Lake Victoria	Kenya	Africa	PCR	Not applicable	RNA	13	Egg, Larva, Pupa
Ajamma_PLoSNeglTropDis_2018	AeFV	Flaviviridae	Aedes flavivirus	Aedes luteocephalus	Aedes	Luteocephalus	Lake Victoria	Kenya	Africa	PCR	Not applicable	RNA	13	Egg, Larva, Pupa
Ajamma_PLoSNeglTropDis_2018	AeFV	Flaviviridae	Aedes flavivirus	Aede spp	Aedes	Unknown	Lake Victoria	Kenya	Africa	PCR	Not applicable	RNA	15	Egg, Larva, Pupa
Ajamma_PLoSNeglTropDis_2018	CFAV	Flaviviridae	Cell fusing agent virus	Aedes spp	Aedes	Unknown	Lake Victoria	Kenya	Africa	PCR	Not applicable	RNA	15	Egg, Larva, Pupa
Ajamma_PLoSNeglTropDis_2018	BUN	Peribunyaviridae	Bunyamwera virus	Anopheles gambiae	Anopheles	Gambiae	Lake Victoria	Kenya	Africa	PCR	Not applicable	RNA	77	Egg, Larva, Pupa
Ajamma_PLoSNeglTropDis_2018	AeFV	Flaviviridae	Aedes flavivirus	Culex pipiens	Culex	Pipiens	Lake Victoria	Kenya	Africa	PCR	Not applicable	RNA	140	Egg, Larva, Pupa
Ajamma_PLoSNeglTropDis_2018	BUN	Peribunyaviridae	Bunyamwera virus	Culex univittatus	Culex	Univittatus	Lake Victoria	Kenya	Africa	PCR	Not applicable	RNA	31	Egg, Larva, Pupa
Ajamma_PLoSNeglTropDis_2018	BUN	Peribunyaviridae	Bunyamwera virus	Culex univittatus	Culex	Univittatus	Lake Victoria	Kenya	Africa	PCR	Not applicable	RNA	31	Egg, Larva, Pupa
Ali_Nature_2021	Phasi Charoen-like virus	Phenuiviridae	Phasi charoen-like virus	Heamagogus janthinomys	Heamagogus	Janthinomys	Hollis	Trinidad and tobago	South-america	Sequencing	Mix	RNA	3-5	Adult
Ali_Nature_2021	Humaita-Tubiacanga virus	Unknown	Humaita-tubiacanga virus	Heamagogus janthinomys	Heamagogus	Janthinomys	Hollis	Trinidad and tobago	South-america	Sequencing	Mix	RNA	3-5	Adult
Ali_Nature_2021	Avian leukosis virus	Retroviridae	Avian leukosis virus	Heamagogus janthinomys	Heamagogus	Janthinomys	Hollis	Trinidad and tobago	South-america	Sequencing	Mix	RNA	3-5	Adult
Ali_Nature_2021	Phasi Charoen-like virus	Phenuiviridae	Phasi charoen-like virus	Heamagogus janthinomys	Heamagogus	Janthinomys	Cumana	Trinidad and tobago	South-america	Sequencing	Mix	RNA	3-5	Adult
Ali_Nature_2021	Humaita-Tubiacanga virus	Unknown	Humaita-tubiacanga virus	Heamagogus janthinomys	Heamagogus	Janthinomys	Cumana	Trinidad and tobago	South-america	Sequencing	Mix	RNA	3-5	Adult
Ali_Nature_2021	Avian leukosis virus	Retroviridae	Avian leukosis virus	Heamagogus janthinomys	Heamagogus	Janthinomys	Cumana	Trinidad and tobago	South-america	Sequencing	Mix	RNA	3-5	Adult
Ali_Nature_2021	Phasi Charoen-like virus	Phenuiviridae	Phasi charoen-like virus	Heamagogus janthinomys	Heamagogus	Janthinomys	Caroni bird sanctuary	Trinidad and tobago	South-america	Sequencing	Mix	RNA	3-5	Adult
Ali_Nature_2021	Humaita-Tubiacanga virus	Unknown	Humaita-tubiacanga virus	Heamagogus janthinomys	Heamagogus	Janthinomys	Caroni bird sanctuary	Trinidad and tobago	South-america	Sequencing	Mix	RNA	3-5	Adult
Ali_Nature_2021	Phasi Charoen-like virus	Phenuiviridae	Phasi charoen-like virus	Heamagogus janthinomys	Heamagogus	Janthinomys	Mamon village	Trinidad and tobago	South-america	Sequencing	Mix	RNA	3-5	Adult
Ali_Nature_2021	Humaita-Tubiacanga virus	Unknown	Humaita-tubiacanga virus	Heamagogus janthinomys	Heamagogus	Janthinomys	Mamon village	Trinidad and tobago	South-america	Sequencing	Mix	RNA	3-5	Adult
Ali_Nature_2021	Avian leukosis virus	Retroviridae	Avian leukosis virus	Heamagogus janthinomys	Heamagogus	Janthinomys	Mamon village	Trinidad and tobago	South-america	Sequencing	Mix	RNA	3-5	Adult
Ali_Nature_2021	Phasi Charoen-like virus	Phenuiviridae	Phasi charoen-like virus	Heamagogus janthinomys	Heamagogus	Janthinomys	Mamoral	Trinidad and tobago	South-america	Sequencing	Mix	RNA	3-5	Adult
Ali_Nature_2021	Humaita-Tubiacanga virus	Unknown	Humaita-tubiacanga virus	Heamagogus janthinomys	Heamagogus	Janthinomys	Mamoral	Trinidad and tobago	South-america	Sequencing	Mix	RNA	3-5	Adult
Ali_Nature_2021	Guadeloupe mosquito virus strain	Unknown	Guadeloupe mosquito virus	Heamagogus janthinomys	Heamagogus	Janthinomys	Mamoral	Trinidad and tobago	South-america	Sequencing	Mix	RNA	3-5	Adult
Ali_Nature_2021	Phasi Charoen-like virus	Phenuiviridae	Phasi charoen-like virus	Heamagogus janthinomys	Heamagogus	Janthinomys	Ecclesville	Trinidad and tobago	South-america	Sequencing	Mix	RNA	3-5	Adult
Ali_Nature_2021	Humaita-Tubiacanga virus	Unknown	Humaita-tubiacanga virus	Heamagogus janthinomys	Heamagogus	Janthinomys	Ecclesville	Trinidad and tobago	South-america	Sequencing	Mix	RNA	3-5	Adult
Ali_Nature_2021	Wuhan mosquito virus 6	Orthomyxoviridae	Wuhan mosquito virus 6	Heamagogus janthinomys	Heamagogus	Janthinomys	Ecclesville	Trinidad and tobago	South-america	Sequencing	Mix	RNA	3-5	Adult
Ali_Nature_2021	Ecclesville picorna like virus	Unknown	Ecclesville picorna like virus	Heamagogus janthinomys	Heamagogus	Janthinomys	Ecclesville	Trinidad and tobago	South-america	Sequencing	Mix	RNA	3-5	Adult
Ali_Nature_2021	Merida virus	Rhabdoviridae	Merida virus	Heamagogus janthinomys	Heamagogus	Janthinomys	Ecclesville	Trinidad and tobago	South-america	Sequencing	Mix	RNA	3-5	Adult
Ali_Nature_2021	Hubei virga-like virus 2	Unknown	Hubei virga-like virus 2	Heamagogus janthinomys	Heamagogus	Janthinomys	Ecclesville	Trinidad and tobago	South-america	Sequencing	Mix	RNA	3-5	Adult
Ali_Nature_2021	Avian leukosis virus	Retroviridae	Avian leukosis virus	Heamagogus janthinomys	Heamagogus	Janthinomys	Ecclesville	Trinidad and tobago	South-america	Sequencing	Mix	RNA	3-5	Adult
Ali_Nature_2021	Bat luteovirus	Luteoviridae	Bat luteovirus	Heamagogus janthinomys	Heamagogus	Janthinomys	Ecclesville	Trinidad and tobago	South-america	Sequencing	Mix	RNA	3-5	Adult
Ali_Nature_2021	Bat Sobemovirus	Solemoviridae	Bat sobemovirus	Heamagogus janthinomys	Heamagogus	Janthinomys	Ecclesville	Trinidad and tobago	South-america	Sequencing	Mix	RNA	3-5	Adult
Ali_Nature_2021	Phasi Charoen-like virus	Phenuiviridae	Phasi charoen-like virus	Heamagogus janthinomys	Heamagogus	Janthinomys	Claxton Bay	Trinidad and tobago	South-america	Sequencing	Mix	RNA	3-5	Adult
Ali_Nature_2021	Kaiowa virus	Unknown	Kaiowa virus	Heamagogus janthinomys	Heamagogus	Janthinomys	Claxton Bay	Trinidad and tobago	South-america	Sequencing	Mix	RNA	3-5	Adult
Ali_Nature_2021	Guato virus	Unknown	Guato virus	Heamagogus janthinomys	Heamagogus	Janthinomys	Claxton Bay	Trinidad and tobago	South-america	Sequencing	Mix	RNA	3-5	Adult
Ali_Nature_2021	Avian leukosis virus	Retroviridae	Avian leukosis virus	Heamagogus janthinomys	Heamagogus	Janthinomys	Claxton Bay	Trinidad and tobago	South-america	Sequencing	Mix	RNA	3-5	Adult
Ali_Nature_2021	Pepper mild mottle virus	Virgaviridae	Pepper mild mottle virus	Heamagogus janthinomys	Heamagogus	Janthinomys	Claxton Bay	Trinidad and tobago	South-america	Sequencing	Mix	RNA	3-5	Adult
Ali_Nature_2021	Phasi Charoen-like virus	Phenuiviridae	Phasi charoen-like virus	Heamagogus janthinomys	Heamagogus	Janthinomys	Rousillac	Trinidad and tobago	South-america	Sequencing	Mix	RNA	3-5	Adult
Ali_Nature_2021	Humaita-Tubiacanga virus	Unknown	Humaita-tubiacanga virus	Heamagogus janthinomys	Heamagogus	Janthinomys	Rousillac	Trinidad and tobago	South-america	Sequencing	Mix	RNA	3-5	Adult
Ali_Nature_2021	Avian leukosis virus	Retroviridae	Avian leukosis virus	Heamagogus janthinomys	Heamagogus	Janthinomys	Rousillac	Trinidad and tobago	South-america	Sequencing	Mix	RNA	3-5	Adult
Ali_Nature_2021	Phasi Charoen-like virus	Phenuiviridae	Phasi charoen-like virus	Heamagogus janthinomys	Heamagogus	Janthinomys	Morne Diablo	Trinidad and tobago	South-america	Sequencing	Mix	RNA	3-5	Adult
Ali_Nature_2021	Humaita-Tubiacanga virus	Unknown	Humaita-tubiacanga virus	Heamagogus janthinomys	Heamagogus	Janthinomys	Morne Diablo	Trinidad and tobago	South-america	Sequencing	Mix	RNA	3-5	Adult
Ali_Nature_2021	Avian leukosis virus	Retroviridae	Avian leukosis virus	Heamagogus janthinomys	Heamagogus	Janthinomys	Morne Diablo	Trinidad and tobago	South-america	Sequencing	Mix	RNA	3-5	Adult
Ali_Nature_2021	Black queen cell virus	Dicistroviridae	Black queen cell virus	Heamagogus janthinomys	Heamagogus	Janthinomys	Quinam	Trinidad and tobago	South-america	Sequencing	Mix	RNA	3-5	Adult
Ali_Nature_2021	Kaiowa virus	Unknown	Kaiowa virus	Heamagogus janthinomys	Heamagogus	Janthinomys	Chaguaramas	Trinidad and tobago	South-america	Sequencing	Mix	RNA	3-5	Adult
Ali_Nature_2021	Cumbaru virus	Unknown	Cumbaru virus	Heamagogus janthinomys	Heamagogus	Janthinomys	Chaguaramas	Trinidad and tobago	South-america	Sequencing	Mix	RNA	3-5	Adult
Ali_Nature_2021	Guato virus	Unknown	Guato virus	Heamagogus janthinomys	Heamagogus	Janthinomys	Chaguaramas	Trinidad and tobago	South-america	Sequencing	Mix	RNA	3-5	Adult
Atoni_Viruses_2018	Unknown	Circoviridae	Unknown	Culex tritaeniorhynchus	Culex	Tritaeniorhynchus	Yunnan province	China	Asia	Sequencing	Unknown	RNA	Unknown	Adult
Atoni_Viruses_2018	Unknown	Dicistroviridae	Unknown	Culex tritaeniorhynchus	Culex	Tritaeniorhynchus	Yunnan province	China	Asia	Sequencing	Unknown	RNA	Unknown	Adult
Atoni_Viruses_2018	Unknown	Flaviviridae	Unknown	Culex tritaeniorhynchus	Culex	Tritaeniorhynchus	Yunnan province	China	Asia	Sequencing	Unknown	RNA	Unknown	Adult
Atoni_Viruses_2018	Unknown	Iflaviridae	Unknown	Culex tritaeniorhynchus	Culex	Tritaeniorhynchus	Yunnan province	China	Asia	Sequencing	Unknown	RNA	Unknown	Adult
Atoni_Viruses_2018	Unknown	Mesoniviridae	Unknown	Culex tritaeniorhynchus	Culex	Tritaeniorhynchus	Yunnan province	China	Asia	Sequencing	Unknown	RNA	Unknown	Adult
Atoni_Viruses_2018	Unknown	Mimiviridae	Unknown	Culex tritaeniorhynchus	Culex	Tritaeniorhynchus	Yunnan province	China	Asia	Sequencing	Unknown	RNA	Unknown	Adult
Atoni_Viruses_2018	Unknown	Nodaviridae	Unknown	Culex tritaeniorhynchus	Culex	Tritaeniorhynchus	Yunnan province	China	Asia	Sequencing	Unknown	RNA	Unknown	Adult
Atoni_Viruses_2018	Unknown	Baculoviridae	Unknown	Culex tritaeniorhynchus	Culex	Tritaeniorhynchus	Yunnan province	China	Asia	Sequencing	Unknown	RNA	Unknown	Adult
Atoni_Viruses_2018	Unknown	Peribunyaviridae	Unknown	Culex tritaeniorhynchus	Culex	Tritaeniorhynchus	Yunnan province	China	Asia	Sequencing	Unknown	RNA	Unknown	Adult
Atoni_Viruses_2018	Unknown	Rhabdoviridae	Unknown	Culex tritaeniorhynchus	Culex	Tritaeniorhynchus	Yunnan province	China	Asia	Sequencing	Unknown	RNA	Unknown	Adult
Atoni_Viruses_2018	Unknown	Togaviridae	Unknown	Culex tritaeniorhynchus	Culex	Tritaeniorhynchus	Yunnan province	China	Asia	Sequencing	Unknown	RNA	Unknown	Adult
Atoni_Viruses_2018	Unknown	Tymoviridae	Unknown	Culex tritaeniorhynchus	Culex	Tritaeniorhynchus	Yunnan province	China	Asia	Sequencing	Unknown	RNA	Unknown	Adult
Atoni_Viruses_2018	Unknown	Unknown	Unknown	Culex tritaeniorhynchus	Culex	Tritaeniorhynchus	Yunnan province	China	Asia	Sequencing	Unknown	RNA	Unknown	Adult
Atoni_Viruses_2018	Unknown	Adenoviridae	Unknown	Culex tritaeniorhynchus	Culex	Tritaeniorhynchus	Hubei province	China	Asia	Sequencing	Unknown	RNA	Unknown	Adult
Atoni_Viruses_2018	Unknown	Alloherpesviridae	Unknown	Culex tritaeniorhynchus	Culex	Tritaeniorhynchus	Hubei province	China	Asia	Sequencing	Unknown	RNA	Unknown	Adult
Atoni_Viruses_2018	Unknown	Anelloviridae	Unknown	Culex tritaeniorhynchus	Culex	Tritaeniorhynchus	Hubei province	China	Asia	Sequencing	Unknown	RNA	Unknown	Adult
Atoni_Viruses_2018	Unknown	Baculoviridae	Unknown	Culex tritaeniorhynchus	Culex	Tritaeniorhynchus	Hubei province	China	Asia	Sequencing	Unknown	RNA	Unknown	Adult
Atoni_Viruses_2018	Unknown	Circoviridae	Unknown	Culex tritaeniorhynchus	Culex	Tritaeniorhynchus	Hubei province	China	Asia	Sequencing	Unknown	RNA	Unknown	Adult
Atoni_Viruses_2018	Unknown	Coronaviridae	Unknown	Culex tritaeniorhynchus	Culex	Tritaeniorhynchus	Hubei province	China	Asia	Sequencing	Unknown	RNA	Unknown	Adult
Atoni_Viruses_2018	Unknown	Dicistroviridae	Unknown	Culex tritaeniorhynchus	Culex	Tritaeniorhynchus	Hubei province	China	Asia	Sequencing	Unknown	RNA	Unknown	Adult
Atoni_Viruses_2018	Unknown	Flaviviridae	Unknown	Culex tritaeniorhynchus	Culex	Tritaeniorhynchus	Hubei province	China	Asia	Sequencing	Unknown	RNA	Unknown	Adult
Atoni_Viruses_2018	Unknown	Genomoviridae	Unknown	Culex tritaeniorhynchus	Culex	Tritaeniorhynchus	Hubei province	China	Asia	Sequencing	Unknown	RNA	Unknown	Adult
Atoni_Viruses_2018	Unknown	Herpesviridae	Unknown	Culex tritaeniorhynchus	Culex	Tritaeniorhynchus	Hubei province	China	Asia	Sequencing	Unknown	RNA	Unknown	Adult
Atoni_Viruses_2018	Unknown	Iflaviridae	Unknown	Culex tritaeniorhynchus	Culex	Tritaeniorhynchus	Hubei province	China	Asia	Sequencing	Unknown	RNA	Unknown	Adult
Atoni_Viruses_2018	Unknown	Mesoniviridae	Unknown	Culex tritaeniorhynchus	Culex	Tritaeniorhynchus	Hubei province	China	Asia	Sequencing	Unknown	RNA	Unknown	Adult
Atoni_Viruses_2018	Unknown	Microviridae	Unknown	Culex tritaeniorhynchus	Culex	Tritaeniorhynchus	Hubei province	China	Asia	Sequencing	Unknown	RNA	Unknown	Adult
Atoni_Viruses_2018	Unknown	Nimaviridae	Unknown	Culex tritaeniorhynchus	Culex	Tritaeniorhynchus	Hubei province	China	Asia	Sequencing	Unknown	RNA	Unknown	Adult
Atoni_Viruses_2018	Unknown	Papillomaviridae	Unknown	Culex tritaeniorhynchus	Culex	Tritaeniorhynchus	Hubei province	China	Asia	Sequencing	Unknown	RNA	Unknown	Adult
Atoni_Viruses_2018	Unknown	Parvoviridae	Unknown	Culex tritaeniorhynchus	Culex	Tritaeniorhynchus	Hubei province	China	Asia	Sequencing	Unknown	RNA	Unknown	Adult
Atoni_Viruses_2018	Unknown	Peribunyaviridae	Unknown	Culex tritaeniorhynchus	Culex	Tritaeniorhynchus	Hubei province	China	Asia	Sequencing	Unknown	RNA	Unknown	Adult
Atoni_Viruses_2018	Unknown	Phycodnaviridae	Unknown	Culex tritaeniorhynchus	Culex	Tritaeniorhynchus	Hubei province	China	Asia	Sequencing	Unknown	RNA	Unknown	Adult
Atoni_Viruses_2018	Unknown	Polydnaviridae	Unknown	Culex tritaeniorhynchus	Culex	Tritaeniorhynchus	Hubei province	China	Asia	Sequencing	Unknown	RNA	Unknown	Adult
Atoni_Viruses_2018	Unknown	Reoviridae	Unknown	Culex tritaeniorhynchus	Culex	Tritaeniorhynchus	Hubei province	China	Asia	Sequencing	Unknown	RNA	Unknown	Adult
Atoni_Viruses_2018	Unknown	Retroviridae	Unknown	Culex tritaeniorhynchus	Culex	Tritaeniorhynchus	Hubei province	China	Asia	Sequencing	Unknown	RNA	Unknown	Adult
Atoni_Viruses_2018	Unknown	Rhabdoviridae	Unknown	Culex tritaeniorhynchus	Culex	Tritaeniorhynchus	Hubei province	China	Asia	Sequencing	Unknown	RNA	Unknown	Adult
Atoni_Viruses_2018	Unknown	Unknown	Unknown	Culex tritaeniorhynchus	Culex	Tritaeniorhynchus	Hubei province	China	Asia	Sequencing	Unknown	RNA	Unknown	Adult
Atoni_Viruses_2018	Unknown	Alloherpesviridae	Unknown	Culex quinquefasciatus	Culex	Quinquefasciatus	Kwale county	Kenya	Africa	Sequencing	Unknown	RNA	Unknown	Adult
Atoni_Viruses_2018	Unknown	Baculoviridae	Unknown	Culex quinquefasciatus	Culex	Quinquefasciatus	Kwale county	Kenya	Africa	Sequencing	Unknown	RNA	Unknown	Adult
Atoni_Viruses_2018	Unknown	Flaviviridae	Unknown	Culex quinquefasciatus	Culex	Quinquefasciatus	Kwale county	Kenya	Africa	Sequencing	Unknown	RNA	Unknown	Adult
Atoni_Viruses_2018	Unknown	Circoviridae	Unknown	Culex quinquefasciatus	Culex	Quinquefasciatus	Kwale county	Kenya	Africa	Sequencing	Unknown	RNA	Unknown	Adult
Atoni_Viruses_2018	Unknown	Herpesviridae	Unknown	Culex quinquefasciatus	Culex	Quinquefasciatus	Kwale county	Kenya	Africa	Sequencing	Unknown	RNA	Unknown	Adult
Atoni_Viruses_2018	Unknown	Iridoviridae	Unknown	Culex quinquefasciatus	Culex	Quinquefasciatus	Kwale county	Kenya	Africa	Sequencing	Unknown	RNA	Unknown	Adult
Atoni_Viruses_2018	Unknown	Microviridae	Unknown	Culex quinquefasciatus	Culex	Quinquefasciatus	Kwale county	Kenya	Africa	Sequencing	Unknown	RNA	Unknown	Adult
Atoni_Viruses_2018	Unknown	Mimiviridae	Unknown	Culex quinquefasciatus	Culex	Quinquefasciatus	Kwale county	Kenya	Africa	Sequencing	Unknown	RNA	Unknown	Adult
Atoni_Viruses_2018	Unknown	Papillomaviridae	Unknown	Culex quinquefasciatus	Culex	Quinquefasciatus	Kwale county	Kenya	Africa	Sequencing	Unknown	RNA	Unknown	Adult
Atoni_Viruses_2018	Unknown	Partitiviridae	Unknown	Culex quinquefasciatus	Culex	Quinquefasciatus	Kwale county	Kenya	Africa	Sequencing	Unknown	RNA	Unknown	Adult
Atoni_Viruses_2018	Unknown	Peribunyaviridae	Unknown	Culex quinquefasciatus	Culex	Quinquefasciatus	Kwale county	Kenya	Africa	Sequencing	Unknown	RNA	Unknown	Adult
Atoni_Viruses_2018	Unknown	Phycodnaviridae	Unknown	Culex quinquefasciatus	Culex	Quinquefasciatus	Kwale county	Kenya	Africa	Sequencing	Unknown	RNA	Unknown	Adult
Atoni_Viruses_2018	Unknown	Polydnaviridae	Unknown	Culex quinquefasciatus	Culex	Quinquefasciatus	Kwale county	Kenya	Africa	Sequencing	Unknown	RNA	Unknown	Adult
Atoni_Viruses_2018	Unknown	Poxviridae	Unknown	Culex quinquefasciatus	Culex	Quinquefasciatus	Kwale county	Kenya	Africa	Sequencing	Unknown	RNA	Unknown	Adult
Atoni_Viruses_2018	Unknown	Unknown	Unknown	Culex quinquefasciatus	Culex	Quinquefasciatus	Kwale county	Kenya	Africa	Sequencing	Unknown	RNA	Unknown	Adult
Auguste_Virology_2021	Aripo virus	Flaviviridae	Aripo virus	Psorophora albipes	Psorophora	Albipes	Trinidad	Trinidad and tobago	South-america	Culture-Sequencing	Unknown	RNA	1-50	Adult
Auguste_JGenVirol_2014	Cumuto virus	Phenuiviridae	Cumuto virus	Culex declarator	Culex	Declarator	Trinidad	Trinidad and tobago	South-america	Culture-Sequencing	Unknown	RNA	1-50	Adult
Auguste_JGenVirol_2014	Wallerfield virus	Unknown	Wallerfield virus	Culex declarator	Culex	Declarator	Trinidad	Trinidad and tobago	South-america	Culture-Sequencing	Unknown	RNA	1-50	Adult
Bahk_KoreanJParasitol_2020	Culex flaviviruses	Flaviviridae	Culex flavivirus	Culex pipiens pallens	Culex	Pipiens	Gyeongseo-dong	Republic of korea	Asia	PCR	Unknown	RNA	22	Adult
Bahk_KoreanJParasitol_2020	Culex flaviviruses	Flaviviridae	Culex flavivirus	Culex pipiens pallens	Culex	Pipiens	Gyeongseo-dong	Republic of korea	Asia	PCR	Unknown	RNA	22	Adult
Bahk_KoreanJParasitol_2020	Culex flaviviruses	Flaviviridae	Culex flavivirus	Culex pipiens pallens	Culex	Pipiens	Gyeongseo-dong	Republic of korea	Asia	PCR	Unknown	RNA	22	Adult
Baidaliuk_VirusEvolution_2020	Cell Fusing Agent virus mosq395	Flaviviridae	Cell fusing agent virus	A.aegypti	Aedes	Aegypti	Kampong Cham	Cambodia	Asia	Sequencing	Unknown	RNA	1	Adult
Baidaliuk_VirusEvolution_2020	Cell Fusing Agent virus mof2522	Flaviviridae	Cell fusing agent virus	A.aegypti	Aedes	Aegypti	Kampong Cham	Cambodia	Asia	Sequencing	Unknown	RNA	1	Adult
Baidaliuk_VirusEvolution_2020	Cell Fusing Agent virus Guadeloupe	Flaviviridae	Cell fusing agent virus	A.aegypti	Aedes	Aegypti	Guadeloupe, French West Indies	Guadeloupe	North-america	Sequencing	Unknown	RNA	1	Adult
Baidaliuk_VirusEvolution_2020	Cell Fusing Agent virus KC	Flaviviridae	Cell fusing agent virus	A.aegypti	Aedes	Aegypti	Kampong Cham	Cambodia	Asia	Sequencing	Unknown	RNA	50	Adult
Baidaliuk_VirusEvolution_2020	Cell Fusing Agent virus PP	Flaviviridae	Cell fusing agent virus	A.aegypti	Aedes	Aegypti	Phnom Penh	Cambodia	Asia	Sequencing	Unknown	RNA	50	Adult
Baidaliuk_VirusEvolution_2020	Cell Fusing Agent virus Zik	Flaviviridae	Cell fusing agent virus	A.aegypti	Aedes	Aegypti	Zika forest	Uganda	Africa	Sequencing	Unknown	RNA	15	Adult
Batson_eLife_2021	Wuhan insect virus 33	Unknown	Wuhan insect virus 33	Aedes aegypti	Aedes	Aegypti	West Valley	United states	North-america	Sequencing	All not blood fed	RNA	1	Adult
Batson_eLife_2021	Barstukas virus	Phasmaviridae	Barstukas virus	Aedes aegypti	Aedes	Aegypti	West Valley	United states	North-america	Sequencing	All not blood fed	RNA	1	Adult
Batson_eLife_2021	Usinis virus	Orthomyxoviridae	Usinis virus	Aedes aegypti	Aedes	Aegypti	West Valley	United states	North-america	Sequencing	All not blood fed	RNA	1	Adult
Batson_eLife_2021	Barstukas virus	Phasmaviridae	Barstukas virus	Aedes aegypti	Aedes	Aegypti	West Valley	United states	North-america	Sequencing	All not blood fed	RNA	1	Adult
Batson_eLife_2021	Usinis virus	Orthomyxoviridae	Usinis virus	Aedes aegypti	Aedes	Aegypti	West Valley	United states	North-america	Sequencing	All not blood fed	RNA	1	Adult
Batson_eLife_2021	Aedes anphevirus	Xinmoviridae	Aedes anphevirus	Aedes aegypti	Aedes	Aegypti	San Diego	United states	North-america	Sequencing	All not blood fed	RNA	1	Adult
Batson_eLife_2021	Guadeloupe mosquito virus	Unknown	Guadeloupe mosquito virus	Aedes aegypti	Aedes	Aegypti	San Diego	United states	North-america	Sequencing	All not blood fed	RNA	1	Adult
Batson_eLife_2021	Aedes aegypti totivirus	Totiviridae	Aedes aegypti totivirus	Aedes aegypti	Aedes	Aegypti	San Diego	United states	North-america	Sequencing	All not blood fed	RNA	1	Adult
Batson_eLife_2021	Aedes anphevirus	Xinmoviridae	Aedes anphevirus	Aedes aegypti	Aedes	Aegypti	San Diego	United states	North-america	Sequencing	All not blood fed	RNA	1	Adult
Batson_eLife_2021	Guadeloupe mosquito quaranja-like virus 1	Orthomyxoviridae	Guadeloupe mosquito quaranja-like virus 1	Aedes aegypti	Aedes	Aegypti	San Diego	United states	North-america	Sequencing	All not blood fed	RNA	1	Adult
Batson_eLife_2021	Guadeloupe mosquito virus	Unknown	Guadeloupe mosquito virus	Aedes aegypti	Aedes	Aegypti	San Diego	United states	North-america	Sequencing	All not blood fed	RNA	1	Adult
Batson_eLife_2021	Guadeloupe mosquito virus	Unknown	Guadeloupe mosquito virus	Aedes aegypti	Aedes	Aegypti	San Diego	United states	North-america	Sequencing	All not blood fed	RNA	1	Adult
Batson_eLife_2021	Guadeloupe mosquito virus	Unknown	Guadeloupe mosquito virus	Aedes aegypti	Aedes	Aegypti	San Diego	United states	North-america	Sequencing	All not blood fed	RNA	1	Adult
Batson_eLife_2021	Aedes aegypti totivirus	Totiviridae	Aedes aegypti totivirus	Aedes aegypti	Aedes	Aegypti	San Diego	United states	North-america	Sequencing	All not blood fed	RNA	1	Adult
Batson_eLife_2021	Guadeloupe mosquito virus	Unknown	Guadeloupe mosquito virus	Aedes aegypti	Aedes	Aegypti	San Diego	United states	North-america	Sequencing	All not blood fed	RNA	1	Adult
Batson_eLife_2021	Aedes aegypti totivirus	Totiviridae	Aedes aegypti totivirus	Aedes aegypti	Aedes	Aegypti	San Diego	United states	North-america	Sequencing	All not blood fed	RNA	1	Adult
Batson_eLife_2021	Guadeloupe mosquito virus	Unknown	Guadeloupe mosquito virus	Aedes aegypti	Aedes	Aegypti	San Diego	United states	North-america	Sequencing	All not blood fed	RNA	1	Adult
Batson_eLife_2021	Aedes aegypti totivirus	Totiviridae	Aedes aegypti totivirus	Aedes aegypti	Aedes	Aegypti	San Diego	United states	North-america	Sequencing	All not blood fed	RNA	1	Adult
Batson_eLife_2021	Guadeloupe mosquito virus	Unknown	Guadeloupe mosquito virus	Aedes aegypti	Aedes	Aegypti	San Diego	United states	North-america	Sequencing	All not blood fed	RNA	1	Adult
Batson_eLife_2021	Aedes aegypti totivirus	Totiviridae	Aedes aegypti totivirus	Aedes aegypti	Aedes	Aegypti	San Diego	United states	North-america	Sequencing	All not blood fed	RNA	1	Adult
Batson_eLife_2021	Guadeloupe mosquito virus	Unknown	Guadeloupe mosquito virus	Aedes aegypti	Aedes	Aegypti	San Diego	United states	North-america	Sequencing	All not blood fed	RNA	1	Adult
Batson_eLife_2021	Barstukas virus	Phasmaviridae	Barstukas virus	Aedes albopictus	Aedes	Albopictus	West Valley	United states	North-america	Sequencing	All not blood fed	RNA	1	Adult
Batson_eLife_2021	Wenzhou sobemo-like virus 4	Unknown	Wenzhou sobemo-like virus 4	Aedes albopictus	Aedes	Albopictus	West Valley	United states	North-america	Sequencing	All not blood fed	RNA	1	Adult
Batson_eLife_2021	Usinis virus	Orthomyxoviridae	Usinis virus	Aedes albopictus	Aedes	Albopictus	West Valley	United states	North-america	Sequencing	All not blood fed	RNA	1	Adult
Batson_eLife_2021	3110|Partiti-like	Partitiviridae	Unknown	Aedes albopictus	Aedes	Albopictus	West Valley	United states	North-america	Sequencing	All not blood fed	RNA	1	Adult
Batson_eLife_2021	Barstukas virus	Phasmaviridae	Barstukas virus	Aedes albopictus	Aedes	Albopictus	West Valley	United states	North-america	Sequencing	All not blood fed	RNA	1	Adult
Batson_eLife_2021	Wenzhou sobemo-like virus 4	Unknown	Wenzhou sobemo-like virus 4	Aedes albopictus	Aedes	Albopictus	West Valley	United states	North-america	Sequencing	All not blood fed	RNA	1	Adult
Batson_eLife_2021	Usinis virus	Orthomyxoviridae	Usinis virus	Aedes albopictus	Aedes	Albopictus	West Valley	United states	North-america	Sequencing	All not blood fed	RNA	1	Adult
Batson_eLife_2021	Barstukas virus	Phasmaviridae	Barstukas virus	Aedes albopictus	Aedes	Albopictus	West Valley	United states	North-america	Sequencing	All not blood fed	RNA	1	Adult
Batson_eLife_2021	Wenzhou sobemo-like virus 4	Unknown	Wenzhou sobemo-like virus 4	Aedes albopictus	Aedes	Albopictus	West Valley	United states	North-america	Sequencing	All not blood fed	RNA	1	Adult
Batson_eLife_2021	Usinis virus	Orthomyxoviridae	Usinis virus	Aedes albopictus	Aedes	Albopictus	West Valley	United states	North-america	Sequencing	All not blood fed	RNA	1	Adult
Batson_eLife_2021	Barstukas virus	Phasmaviridae	Barstukas virus	Aedes albopictus	Aedes	Albopictus	West Valley	United states	North-america	Sequencing	All not blood fed	RNA	1	Adult
Batson_eLife_2021	Wenzhou sobemo-like virus 4	Unknown	Wenzhou sobemo-like virus 4	Aedes albopictus	Aedes	Albopictus	West Valley	United states	North-america	Sequencing	All not blood fed	RNA	1	Adult
Batson_eLife_2021	Usinis virus	Orthomyxoviridae	Usinis virus	Aedes albopictus	Aedes	Albopictus	West Valley	United states	North-america	Sequencing	All not blood fed	RNA	1	Adult
Batson_eLife_2021	3110|Partiti-like	Partitiviridae	Unknown	Aedes albopictus	Aedes	Albopictus	West Valley	United states	North-america	Sequencing	All not blood fed	RNA	1	Adult
Batson_eLife_2021	Barstukas virus	Phasmaviridae	Barstukas virus	Aedes albopictus	Aedes	Albopictus	West Valley	United states	North-america	Sequencing	All not blood fed	RNA	1	Adult
Batson_eLife_2021	Wenzhou sobemo-like virus 4	Unknown	Wenzhou sobemo-like virus 4	Aedes albopictus	Aedes	Albopictus	West Valley	United states	North-america	Sequencing	All not blood fed	RNA	1	Adult
Batson_eLife_2021	Usinis virus	Orthomyxoviridae	Usinis virus	Aedes albopictus	Aedes	Albopictus	West Valley	United states	North-america	Sequencing	All not blood fed	RNA	1	Adult
Batson_eLife_2021	Barstukas virus	Phasmaviridae	Barstukas virus	Aedes albopictus	Aedes	Albopictus	West Valley	United states	North-america	Sequencing	All not blood fed	RNA	1	Adult
Batson_eLife_2021	Wenzhou sobemo-like virus 4	Unknown	Wenzhou sobemo-like virus 4	Aedes albopictus	Aedes	Albopictus	West Valley	United states	North-america	Sequencing	All not blood fed	RNA	1	Adult
Batson_eLife_2021	Usinis virus	Orthomyxoviridae	Usinis virus	Aedes albopictus	Aedes	Albopictus	West Valley	United states	North-america	Sequencing	All not blood fed	RNA	1	Adult
Batson_eLife_2021	3110|Partiti-like	Partitiviridae	Unknown	Aedes albopictus	Aedes	Albopictus	West Valley	United states	North-america	Sequencing	All not blood fed	RNA	1	Adult
Batson_eLife_2021	Barstukas virus	Phasmaviridae	Barstukas virus	Aedes albopictus	Aedes	Albopictus	West Valley	United states	North-america	Sequencing	All not blood fed	RNA	1	Adult
Batson_eLife_2021	Usinis virus	Orthomyxoviridae	Usinis virus	Aedes albopictus	Aedes	Albopictus	West Valley	United states	North-america	Sequencing	All not blood fed	RNA	1	Adult
Batson_eLife_2021	3110|Partiti-like	Partitiviridae	Unknown	Aedes albopictus	Aedes	Albopictus	West Valley	United states	North-america	Sequencing	All not blood fed	RNA	1	Adult
Batson_eLife_2021	Barstukas virus	Phasmaviridae	Barstukas virus	Aedes albopictus	Aedes	Albopictus	West Valley	United states	North-america	Sequencing	All not blood fed	RNA	1	Adult
Batson_eLife_2021	Usinis virus	Orthomyxoviridae	Usinis virus	Aedes albopictus	Aedes	Albopictus	West Valley	United states	North-america	Sequencing	All not blood fed	RNA	1	Adult
Batson_eLife_2021	3110|Partiti-like	Partitiviridae	Unknown	Aedes albopictus	Aedes	Albopictus	West Valley	United states	North-america	Sequencing	All not blood fed	RNA	1	Adult
Batson_eLife_2021	Barstukas virus	Phasmaviridae	Barstukas virus	Aedes albopictus	Aedes	Albopictus	West Valley	United states	North-america	Sequencing	All not blood fed	RNA	1	Adult
Batson_eLife_2021	Usinis virus	Orthomyxoviridae	Usinis virus	Aedes albopictus	Aedes	Albopictus	West Valley	United states	North-america	Sequencing	All not blood fed	RNA	1	Adult
Batson_eLife_2021	3110|Partiti-like	Partitiviridae	Unknown	Aedes albopictus	Aedes	Albopictus	West Valley	United states	North-america	Sequencing	All not blood fed	RNA	1	Adult
Batson_eLife_2021	Barstukas virus	Phasmaviridae	Barstukas virus	Aedes albopictus	Aedes	Albopictus	West Valley	United states	North-america	Sequencing	All not blood fed	RNA	1	Adult
Batson_eLife_2021	Usinis virus	Orthomyxoviridae	Usinis virus	Aedes albopictus	Aedes	Albopictus	West Valley	United states	North-america	Sequencing	All not blood fed	RNA	1	Adult
Batson_eLife_2021	Barstukas virus	Phasmaviridae	Barstukas virus	Aedes albopictus	Aedes	Albopictus	West Valley	United states	North-america	Sequencing	All not blood fed	RNA	1	Adult
Batson_eLife_2021	Usinis virus	Orthomyxoviridae	Usinis virus	Aedes albopictus	Aedes	Albopictus	West Valley	United states	North-america	Sequencing	All not blood fed	RNA	1	Adult
Batson_eLife_2021	Barstukas virus	Phasmaviridae	Barstukas virus	Aedes albopictus	Aedes	Albopictus	West Valley	United states	North-america	Sequencing	All not blood fed	RNA	1	Adult
Batson_eLife_2021	Usinis virus	Orthomyxoviridae	Usinis virus	Aedes albopictus	Aedes	Albopictus	West Valley	United states	North-america	Sequencing	All not blood fed	RNA	1	Adult
Batson_eLife_2021	1715|Toti-like	Totiviridae	Unknown	Aedes dorsalis	Aedes	Dorsalis	Alameda	United states	North-america	Sequencing	All blood fed	RNA	1	Adult
Batson_eLife_2021	246|Reo-like	Reoviridae	Unknown	Aedes dorsalis	Aedes	Dorsalis	Alameda	United states	North-america	Sequencing	All blood fed	RNA	1	Adult
Batson_eLife_2021	Lobuck virus	Reoviridae	Lobuck virus	Aedes dorsalis	Aedes	Dorsalis	Alameda	United states	North-america	Sequencing	All blood fed	RNA	1	Adult
Batson_eLife_2021	42|Toti-like	Totiviridae	Unknown	Culex erythrothorax	Culex	Erythrothorax	Placer	United states	North-america	Sequencing	All not blood fed	RNA	1	Adult
Batson_eLife_2021	4|Rhabdo-like	Rhabdoviridae	Unknown	Culex erythrothorax	Culex	Erythrothorax	Placer	United states	North-america	Sequencing	All not blood fed	RNA	1	Adult
Batson_eLife_2021	55|Toti-like	Totiviridae	Unknown	Culex erythrothorax	Culex	Erythrothorax	Placer	United states	North-america	Sequencing	All not blood fed	RNA	1	Adult
Batson_eLife_2021	76|Phasma-like	Phasmaviridae	Unknown	Culex erythrothorax	Culex	Erythrothorax	Placer	United states	North-america	Sequencing	All not blood fed	RNA	1	Adult
Batson_eLife_2021	Culex narnavirus 1	Narnaviridae	Culex narnavirus 1	Culex erythrothorax	Culex	Erythrothorax	Placer	United states	North-america	Sequencing	All not blood fed	RNA	1	Adult
Batson_eLife_2021	Hubei virga-like virus 2	Unknown	Hubei virga-like virus 2	Culex erythrothorax	Culex	Erythrothorax	Placer	United states	North-america	Sequencing	All not blood fed	RNA	1	Adult
Batson_eLife_2021	Culex narnavirus 1	Narnaviridae	Culex narnavirus 1	Culex erythrothorax	Culex	Erythrothorax	Alameda	United states	North-america	Sequencing	All blood fed	RNA	1	Adult
Batson_eLife_2021	Hubei mosquito virus 4	Unknown	Hubei mosquito virus 4	Culex erythrothorax	Culex	Erythrothorax	Alameda	United states	North-america	Sequencing	All blood fed	RNA	1	Adult
Batson_eLife_2021	Hubei virga-like virus 2	Unknown	Hubei virga-like virus 2	Culex erythrothorax	Culex	Erythrothorax	Alameda	United states	North-america	Sequencing	All blood fed	RNA	1	Adult
Batson_eLife_2021	63|Phenui-like	Phenuiviridae	Unknown	Culex erythrothorax	Culex	Erythrothorax	Alameda	United states	North-america	Sequencing	All blood fed	RNA	1	Adult
Batson_eLife_2021	76|Phasma-like	Phasmaviridae	Unknown	Culex erythrothorax	Culex	Erythrothorax	Alameda	United states	North-america	Sequencing	All blood fed	RNA	1	Adult
Batson_eLife_2021	Culex narnavirus 1	Narnaviridae	Culex narnavirus 1	Culex erythrothorax	Culex	Erythrothorax	Alameda	United states	North-america	Sequencing	All blood fed	RNA	1	Adult
Batson_eLife_2021	Hubei mosquito virus 4	Unknown	Hubei mosquito virus 4	Culex erythrothorax	Culex	Erythrothorax	Alameda	United states	North-america	Sequencing	All blood fed	RNA	1	Adult
Batson_eLife_2021	Hubei virga-like virus 2	Unknown	Hubei virga-like virus 2	Culex erythrothorax	Culex	Erythrothorax	Alameda	United states	North-america	Sequencing	All blood fed	RNA	1	Adult
Batson_eLife_2021	296|Reo-like	Reoviridae	Unknown	Culex erythrothorax	Culex	Erythrothorax	Alameda	United states	North-america	Sequencing	All blood fed	RNA	1	Adult
Batson_eLife_2021	Culex mosquito virus 6	Nodaviridae	Culex mosquito virus 6	Culex erythrothorax	Culex	Erythrothorax	Alameda	United states	North-america	Sequencing	All blood fed	RNA	1	Adult
Batson_eLife_2021	Hubei mosquito virus 4	Unknown	Hubei mosquito virus 4	Culex erythrothorax	Culex	Erythrothorax	Alameda	United states	North-america	Sequencing	All blood fed	RNA	1	Adult
Batson_eLife_2021	Hubei virga-like virus 2	Unknown	Hubei virga-like virus 2	Culex erythrothorax	Culex	Erythrothorax	Alameda	United states	North-america	Sequencing	All blood fed	RNA	1	Adult
Batson_eLife_2021	296|Reo-like	Reoviridae	Unknown	Culex erythrothorax	Culex	Erythrothorax	Alameda	United states	North-america	Sequencing	All blood fed	RNA	1	Adult
Batson_eLife_2021	6823|Peribunya-like	Peribunyaviridae	Unknown	Culex erythrothorax	Culex	Erythrothorax	Alameda	United states	North-america	Sequencing	All blood fed	RNA	1	Adult
Batson_eLife_2021	76|Phasma-like	Phasmaviridae	Unknown	Culex erythrothorax	Culex	Erythrothorax	Alameda	United states	North-america	Sequencing	All blood fed	RNA	1	Adult
Batson_eLife_2021	Hubei mosquito virus 4	Unknown	Hubei mosquito virus 4	Culex erythrothorax	Culex	Erythrothorax	Alameda	United states	North-america	Sequencing	All blood fed	RNA	1	Adult
Batson_eLife_2021	Hubei virga-like virus 2	Unknown	Hubei virga-like virus 2	Culex erythrothorax	Culex	Erythrothorax	Alameda	United states	North-america	Sequencing	All blood fed	RNA	1	Adult
Batson_eLife_2021	Culex narnavirus 1	Narnaviridae	Culex narnavirus 1	Culex erythrothorax	Culex	Erythrothorax	Alameda	United states	North-america	Sequencing	All blood fed	RNA	1	Adult
Batson_eLife_2021	Hubei mosquito virus 4	Unknown	Hubei mosquito virus 4	Culex erythrothorax	Culex	Erythrothorax	Alameda	United states	North-america	Sequencing	All blood fed	RNA	1	Adult
Batson_eLife_2021	Culex narnavirus 1	Narnaviridae	Culex narnavirus 1	Culex erythrothorax	Culex	Erythrothorax	Alameda	United states	North-america	Sequencing	All blood fed	RNA	1	Adult
Batson_eLife_2021	Hubei virga-like virus 2	Unknown	Hubei virga-like virus 2	Culex erythrothorax	Culex	Erythrothorax	Alameda	United states	North-america	Sequencing	All blood fed	RNA	1	Adult
Batson_eLife_2021	Culex mosquito virus 6	Nodaviridae	Culex mosquito virus 6	Culex erythrothorax	Culex	Erythrothorax	Alameda	United states	North-america	Sequencing	All blood fed	RNA	1	Adult
Batson_eLife_2021	Hubei virga-like virus 2	Unknown	Hubei virga-like virus 2	Culex erythrothorax	Culex	Erythrothorax	Alameda	United states	North-america	Sequencing	All blood fed	RNA	1	Adult
Batson_eLife_2021	Marma virus	Luteoviridae	Marma virus	Culex erythrothorax	Culex	Erythrothorax	Alameda	United states	North-america	Sequencing	All blood fed	RNA	1	Adult
Batson_eLife_2021	Culex narnavirus 1	Narnaviridae	Culex narnavirus 1	Culex erythrothorax	Culex	Erythrothorax	Alameda	United states	North-america	Sequencing	All blood fed	RNA	1	Adult
Batson_eLife_2021	Hubei virga-like virus 2	Unknown	Hubei virga-like virus 2	Culex erythrothorax	Culex	Erythrothorax	Alameda	United states	North-america	Sequencing	All blood fed	RNA	1	Adult
Batson_eLife_2021	296|Reo-like	Reoviridae	Unknown	Culex erythrothorax	Culex	Erythrothorax	Alameda	United states	North-america	Sequencing	All blood fed	RNA	1	Adult
Batson_eLife_2021	63|Phenui-like	Phenuiviridae	Unknown	Culex erythrothorax	Culex	Erythrothorax	Alameda	United states	North-america	Sequencing	All blood fed	RNA	1	Adult
Batson_eLife_2021	Culex mosquito virus 6	Nodaviridae	Culex mosquito virus 6	Culex erythrothorax	Culex	Erythrothorax	Alameda	United states	North-america	Sequencing	All blood fed	RNA	1	Adult
Batson_eLife_2021	Hubei mosquito virus 4	Unknown	Hubei mosquito virus 4	Culex erythrothorax	Culex	Erythrothorax	Alameda	United states	North-america	Sequencing	All blood fed	RNA	1	Adult
Batson_eLife_2021	Marma virus	Luteoviridae	Marma virus	Culex erythrothorax	Culex	Erythrothorax	Alameda	United states	North-america	Sequencing	All blood fed	RNA	1	Adult
Batson_eLife_2021	63|Phenui-like	Phenuiviridae	Unknown	Culex erythrothorax	Culex	Erythrothorax	Alameda	United states	North-america	Sequencing	All blood fed	RNA	1	Adult
Batson_eLife_2021	Culex mosquito virus 6	Nodaviridae	Culex mosquito virus 6	Culex erythrothorax	Culex	Erythrothorax	Alameda	United states	North-america	Sequencing	All blood fed	RNA	1	Adult
Batson_eLife_2021	Hubei virga-like virus 2	Unknown	Hubei virga-like virus 2	Culex erythrothorax	Culex	Erythrothorax	Alameda	United states	North-america	Sequencing	All blood fed	RNA	1	Adult
Batson_eLife_2021	42|Toti-like	Totiviridae	Unknown	Culex erythrothorax	Culex	Erythrothorax	Alameda	United states	North-america	Sequencing	All blood fed	RNA	1	Adult
Batson_eLife_2021	Hubei virga-like virus 2	Unknown	Hubei virga-like virus 2	Culex erythrothorax	Culex	Erythrothorax	Alameda	United states	North-america	Sequencing	All blood fed	RNA	1	Adult
Batson_eLife_2021	Marma virus	Luteoviridae	Marma virus	Culex erythrothorax	Culex	Erythrothorax	Alameda	United states	North-america	Sequencing	All blood fed	RNA	1	Adult
Batson_eLife_2021	Hubei virga-like virus 2	Unknown	Hubei virga-like virus 2	Culex erythrothorax	Culex	Erythrothorax	Alameda	United states	North-america	Sequencing	All blood fed	RNA	1	Adult
Batson_eLife_2021	Keturi virus	Chrysoviridae	Keturi virus	Culex erythrothorax	Culex	Erythrothorax	Alameda	United states	North-america	Sequencing	All blood fed	RNA	1	Adult
Batson_eLife_2021	Marma virus	Luteoviridae	Marma virus	Culex erythrothorax	Culex	Erythrothorax	Alameda	United states	North-america	Sequencing	All blood fed	RNA	1	Adult
Batson_eLife_2021	63|Phenui-like	Phenuiviridae	Unknown	Culex erythrothorax	Culex	Erythrothorax	Alameda	United states	North-america	Sequencing	All blood fed	RNA	1	Adult
Batson_eLife_2021	Culex mosquito virus 6	Nodaviridae	Culex mosquito virus 6	Culex erythrothorax	Culex	Erythrothorax	Alameda	United states	North-america	Sequencing	All blood fed	RNA	1	Adult
Batson_eLife_2021	Hubei virga-like virus 2	Unknown	Hubei virga-like virus 2	Culex erythrothorax	Culex	Erythrothorax	Alameda	United states	North-america	Sequencing	All blood fed	RNA	1	Adult
Batson_eLife_2021	Marma virus	Luteoviridae	Marma virus	Culex erythrothorax	Culex	Erythrothorax	Alameda	United states	North-america	Sequencing	All blood fed	RNA	1	Adult
Batson_eLife_2021	76|Phasma-like	Phasmaviridae	Unknown	Culex erythrothorax	Culex	Erythrothorax	Alameda	United states	North-america	Sequencing	All blood fed	RNA	1	Adult
Batson_eLife_2021	Culex narnavirus 1	Narnaviridae	Culex narnavirus 1	Culex erythrothorax	Culex	Erythrothorax	Alameda	United states	North-america	Sequencing	All blood fed	RNA	1	Adult
Batson_eLife_2021	Hubei virga-like virus 2	Unknown	Hubei virga-like virus 2	Culex erythrothorax	Culex	Erythrothorax	Alameda	United states	North-america	Sequencing	All blood fed	RNA	1	Adult
Batson_eLife_2021	63|Phenui-like	Phenuiviridae	Unknown	Culex erythrothorax	Culex	Erythrothorax	Alameda	United states	North-america	Sequencing	All blood fed	RNA	1	Adult
Batson_eLife_2021	Culex mosquito virus 6	Nodaviridae	Culex mosquito virus 6	Culex erythrothorax	Culex	Erythrothorax	Alameda	United states	North-america	Sequencing	All blood fed	RNA	1	Adult
Batson_eLife_2021	Culex narnavirus 1	Narnaviridae	Culex narnavirus 1	Culex erythrothorax	Culex	Erythrothorax	Alameda	United states	North-america	Sequencing	All blood fed	RNA	1	Adult
Batson_eLife_2021	Hubei virga-like virus 2	Unknown	Hubei virga-like virus 2	Culex erythrothorax	Culex	Erythrothorax	Alameda	United states	North-america	Sequencing	All blood fed	RNA	1	Adult
Batson_eLife_2021	42|Toti-like	Totiviridae	Unknown	Culex erythrothorax	Culex	Erythrothorax	Alameda	United states	North-america	Sequencing	All blood fed	RNA	1	Adult
Batson_eLife_2021	55|Toti-like	Totiviridae	Unknown	Culex erythrothorax	Culex	Erythrothorax	Alameda	United states	North-america	Sequencing	All blood fed	RNA	1	Adult
Batson_eLife_2021	Hubei virga-like virus 2	Unknown	Hubei virga-like virus 2	Culex erythrothorax	Culex	Erythrothorax	Alameda	United states	North-america	Sequencing	All blood fed	RNA	1	Adult
Batson_eLife_2021	42|Toti-like	Totiviridae	Unknown	Culex erythrothorax	Culex	Erythrothorax	Alameda	United states	North-america	Sequencing	All blood fed	RNA	1	Adult
Batson_eLife_2021	63|Phenui-like	Phenuiviridae	Unknown	Culex erythrothorax	Culex	Erythrothorax	Alameda	United states	North-america	Sequencing	All blood fed	RNA	1	Adult
Batson_eLife_2021	76|Phasma-like	Phasmaviridae	Unknown	Culex erythrothorax	Culex	Erythrothorax	Alameda	United states	North-america	Sequencing	All blood fed	RNA	1	Adult
Batson_eLife_2021	Culex narnavirus 1	Narnaviridae	Culex narnavirus 1	Culex erythrothorax	Culex	Erythrothorax	Alameda	United states	North-america	Sequencing	All blood fed	RNA	1	Adult
Batson_eLife_2021	42|Toti-like	Totiviridae	Unknown	Culex erythrothorax	Culex	Erythrothorax	Alameda	United states	North-america	Sequencing	All blood fed	RNA	1	Adult
Batson_eLife_2021	76|Phasma-like	Phasmaviridae	Unknown	Culex erythrothorax	Culex	Erythrothorax	Alameda	United states	North-america	Sequencing	All blood fed	RNA	1	Adult
Batson_eLife_2021	Culex mosquito virus 6	Nodaviridae	Culex mosquito virus 6	Culex erythrothorax	Culex	Erythrothorax	Alameda	United states	North-america	Sequencing	All blood fed	RNA	1	Adult
Batson_eLife_2021	Hubei mosquito virus 4	Unknown	Hubei mosquito virus 4	Culex erythrothorax	Culex	Erythrothorax	Alameda	United states	North-america	Sequencing	All blood fed	RNA	1	Adult
Batson_eLife_2021	Hubei virga-like virus 2	Unknown	Hubei virga-like virus 2	Culex erythrothorax	Culex	Erythrothorax	Alameda	United states	North-america	Sequencing	All blood fed	RNA	1	Adult
Batson_eLife_2021	42|Toti-like	Totiviridae	Unknown	Culex erythrothorax	Culex	Erythrothorax	Alameda	United states	North-america	Sequencing	All blood fed	RNA	1	Adult
Batson_eLife_2021	Culex narnavirus 1	Narnaviridae	Culex narnavirus 1	Culex erythrothorax	Culex	Erythrothorax	Alameda	United states	North-america	Sequencing	All blood fed	RNA	1	Adult
Batson_eLife_2021	Hubei mosquito virus 4	Unknown	Hubei mosquito virus 4	Culex erythrothorax	Culex	Erythrothorax	Alameda	United states	North-america	Sequencing	All blood fed	RNA	1	Adult
Batson_eLife_2021	Hubei virga-like virus 2	Unknown	Hubei virga-like virus 2	Culex erythrothorax	Culex	Erythrothorax	Alameda	United states	North-america	Sequencing	All blood fed	RNA	1	Adult
Batson_eLife_2021	76|Phasma-like	Phasmaviridae	Unknown	Culex erythrothorax	Culex	Erythrothorax	Alameda	United states	North-america	Sequencing	All blood fed	RNA	1	Adult
Batson_eLife_2021	Culex mosquito virus 6	Nodaviridae	Culex mosquito virus 6	Culex erythrothorax	Culex	Erythrothorax	Alameda	United states	North-america	Sequencing	All blood fed	RNA	1	Adult
Batson_eLife_2021	Hubei virga-like virus 2	Unknown	Hubei virga-like virus 2	Culex erythrothorax	Culex	Erythrothorax	Alameda	United states	North-america	Sequencing	All blood fed	RNA	1	Adult
Batson_eLife_2021	312|Tombus-like	Tombusviridae	Unknown	Culex erythrothorax	Culex	Erythrothorax	Alameda	United states	North-america	Sequencing	All blood fed	RNA	1	Adult
Batson_eLife_2021	55|Toti-like	Totiviridae	Unknown	Culex erythrothorax	Culex	Erythrothorax	Alameda	United states	North-america	Sequencing	All blood fed	RNA	1	Adult
Batson_eLife_2021	Culex mosquito virus 6	Nodaviridae	Culex mosquito virus 6	Culex erythrothorax	Culex	Erythrothorax	Alameda	United states	North-america	Sequencing	All blood fed	RNA	1	Adult
Batson_eLife_2021	Hubei virga-like virus 2	Unknown	Hubei virga-like virus 2	Culex erythrothorax	Culex	Erythrothorax	Alameda	United states	North-america	Sequencing	All blood fed	RNA	1	Adult
Batson_eLife_2021	Culex mosquito virus 6	Nodaviridae	Culex mosquito virus 6	Culex erythrothorax	Culex	Erythrothorax	Alameda	United states	North-america	Sequencing	All blood fed	RNA	1	Adult
Batson_eLife_2021	Culex narnavirus 1	Narnaviridae	Culex narnavirus 1	Culex erythrothorax	Culex	Erythrothorax	Alameda	United states	North-america	Sequencing	All blood fed	RNA	1	Adult
Batson_eLife_2021	Hubei mosquito virus 4	Unknown	Hubei mosquito virus 4	Culex erythrothorax	Culex	Erythrothorax	Alameda	United states	North-america	Sequencing	All blood fed	RNA	1	Adult
Batson_eLife_2021	Hubei virga-like virus 2	Unknown	Hubei virga-like virus 2	Culex erythrothorax	Culex	Erythrothorax	Alameda	United states	North-america	Sequencing	All blood fed	RNA	1	Adult
Batson_eLife_2021	Hubei virga-like virus 2	Unknown	Hubei virga-like virus 2	Culex erythrothorax	Culex	Erythrothorax	Alameda	United states	North-america	Sequencing	All blood fed	RNA	1	Adult
Batson_eLife_2021	296|Reo-like	Reoviridae	Unknown	Culex erythrothorax	Culex	Erythrothorax	Alameda	United states	North-america	Sequencing	All blood fed	RNA	1	Adult
Batson_eLife_2021	76|Phasma-like	Phasmaviridae	Unknown	Culex erythrothorax	Culex	Erythrothorax	Alameda	United states	North-america	Sequencing	All blood fed	RNA	1	Adult
Batson_eLife_2021	Culex mosquito virus 6	Nodaviridae	Culex mosquito virus 6	Culex erythrothorax	Culex	Erythrothorax	Alameda	United states	North-america	Sequencing	All blood fed	RNA	1	Adult
Batson_eLife_2021	Culex narnavirus 1	Narnaviridae	Culex narnavirus 1	Culex erythrothorax	Culex	Erythrothorax	Alameda	United states	North-america	Sequencing	All blood fed	RNA	1	Adult
Batson_eLife_2021	Hubei virga-like virus 2	Unknown	Hubei virga-like virus 2	Culex erythrothorax	Culex	Erythrothorax	Alameda	United states	North-america	Sequencing	All blood fed	RNA	1	Adult
Batson_eLife_2021	63|Phenui-like	Phenuiviridae	Unknown	Culex erythrothorax	Culex	Erythrothorax	Alameda	United states	North-america	Sequencing	All blood fed	RNA	1	Adult
Batson_eLife_2021	88|Tombus-like	Tombusviridae	Unknown	Culex erythrothorax	Culex	Erythrothorax	Alameda	United states	North-america	Sequencing	All blood fed	RNA	1	Adult
Batson_eLife_2021	Culex narnavirus 1	Narnaviridae	Culex narnavirus 1	Culex erythrothorax	Culex	Erythrothorax	Alameda	United states	North-america	Sequencing	All blood fed	RNA	1	Adult
Batson_eLife_2021	76|Phasma-like	Phasmaviridae	Unknown	Culex erythrothorax	Culex	Erythrothorax	West Valley	United states	North-america	Sequencing	All not blood fed	RNA	1	Adult
Batson_eLife_2021	Culex narnavirus 1	Narnaviridae	Culex narnavirus 1	Culex erythrothorax	Culex	Erythrothorax	West Valley	United states	North-america	Sequencing	All not blood fed	RNA	1	Adult
Batson_eLife_2021	Culex pipiens-associated Tunisia virus	Unknown	Culex pipiens-associated tunisia virus	Culex erythrothorax	Culex	Erythrothorax	West Valley	United states	North-america	Sequencing	All not blood fed	RNA	1	Adult
Batson_eLife_2021	Hubei mosquito virus 4	Unknown	Hubei mosquito virus 4	Culex erythrothorax	Culex	Erythrothorax	West Valley	United states	North-america	Sequencing	All not blood fed	RNA	1	Adult
Batson_eLife_2021	Culex pipiens-associated Tunisia virus	Unknown	Culex pipiens-associated tunisia virus	Culex erythrothorax	Culex	Erythrothorax	West Valley	United states	North-america	Sequencing	All not blood fed	RNA	1	Adult
Batson_eLife_2021	Hubei virga-like virus 2	Unknown	Hubei virga-like virus 2	Culex erythrothorax	Culex	Erythrothorax	West Valley	United states	North-america	Sequencing	All not blood fed	RNA	1	Adult
Batson_eLife_2021	Culex pipiens-associated Tunisia virus	Unknown	Culex pipiens-associated tunisia virus	Culex erythrothorax	Culex	Erythrothorax	West Valley	United states	North-america	Sequencing	All not blood fed	RNA	1	Adult
Batson_eLife_2021	Hubei virga-like virus 2	Unknown	Hubei virga-like virus 2	Culex erythrothorax	Culex	Erythrothorax	West Valley	United states	North-america	Sequencing	All not blood fed	RNA	1	Adult
Batson_eLife_2021	Hubei mosquito virus 4	Unknown	Hubei mosquito virus 4	Culex erythrothorax	Culex	Erythrothorax	West Valley	United states	North-america	Sequencing	All not blood fed	RNA	1	Adult
Batson_eLife_2021	Hubei virga-like virus 2	Unknown	Hubei virga-like virus 2	Culex erythrothorax	Culex	Erythrothorax	West Valley	United states	North-america	Sequencing	All not blood fed	RNA	1	Adult
Batson_eLife_2021	76|Phasma-like	Phasmaviridae	Unknown	Culex erythrothorax	Culex	Erythrothorax	West Valley	United states	North-america	Sequencing	All not blood fed	RNA	1	Adult
Batson_eLife_2021	Culex narnavirus 1	Narnaviridae	Culex narnavirus 1	Culex erythrothorax	Culex	Erythrothorax	West Valley	United states	North-america	Sequencing	All not blood fed	RNA	1	Adult
Batson_eLife_2021	Culex pipiens-associated Tunisia virus	Unknown	Culex pipiens-associated tunisia virus	Culex erythrothorax	Culex	Erythrothorax	West Valley	United states	North-america	Sequencing	All not blood fed	RNA	1	Adult
Batson_eLife_2021	Hubei virga-like virus 2	Unknown	Hubei virga-like virus 2	Culex erythrothorax	Culex	Erythrothorax	West Valley	United states	North-america	Sequencing	All not blood fed	RNA	1	Adult
Batson_eLife_2021	Culex pipiens-associated Tunisia virus	Unknown	Culex pipiens-associated tunisia virus	Culex erythrothorax	Culex	Erythrothorax	West Valley	United states	North-america	Sequencing	All not blood fed	RNA	1	Adult
Batson_eLife_2021	Hubei virga-like virus 2	Unknown	Hubei virga-like virus 2	Culex erythrothorax	Culex	Erythrothorax	West Valley	United states	North-america	Sequencing	All not blood fed	RNA	1	Adult
Batson_eLife_2021	Culex narnavirus 1	Narnaviridae	Culex narnavirus 1	Culex erythrothorax	Culex	Erythrothorax	West Valley	United states	North-america	Sequencing	All not blood fed	RNA	1	Adult
Batson_eLife_2021	Culex pipiens-associated Tunisia virus	Unknown	Culex pipiens-associated tunisia virus	Culex erythrothorax	Culex	Erythrothorax	West Valley	United states	North-america	Sequencing	All not blood fed	RNA	1	Adult
Batson_eLife_2021	4|Rhabdo-like	Rhabdoviridae	Unknown	Culex erythrothorax	Culex	Erythrothorax	West Valley	United states	North-america	Sequencing	All not blood fed	RNA	1	Adult
Batson_eLife_2021	Culex mosquito virus 6	Nodaviridae	Culex mosquito virus 6	Culex erythrothorax	Culex	Erythrothorax	West Valley	United states	North-america	Sequencing	All not blood fed	RNA	1	Adult
Batson_eLife_2021	Culex narnavirus 1	Narnaviridae	Culex narnavirus 1	Culex erythrothorax	Culex	Erythrothorax	West Valley	United states	North-america	Sequencing	All not blood fed	RNA	1	Adult
Batson_eLife_2021	Culex pipiens-associated Tunisia virus	Unknown	Culex pipiens-associated tunisia virus	Culex erythrothorax	Culex	Erythrothorax	West Valley	United states	North-america	Sequencing	All not blood fed	RNA	1	Adult
Batson_eLife_2021	Culex pipiens-associated Tunisia virus	Unknown	Culex pipiens-associated tunisia virus	Culex erythrothorax	Culex	Erythrothorax	West Valley	United states	North-america	Sequencing	All not blood fed	RNA	1	Adult
Batson_eLife_2021	76|Phasma-like	Phasmaviridae	Unknown	Culex erythrothorax	Culex	Erythrothorax	West Valley	United states	North-america	Sequencing	All not blood fed	RNA	1	Adult
Batson_eLife_2021	Culex pipiens-associated Tunisia virus	Unknown	Culex pipiens-associated tunisia virus	Culex erythrothorax	Culex	Erythrothorax	West Valley	United states	North-america	Sequencing	All not blood fed	RNA	1	Adult
Batson_eLife_2021	76|Phasma-like	Phasmaviridae	Unknown	Culex erythrothorax	Culex	Erythrothorax	West Valley	United states	North-america	Sequencing	All not blood fed	RNA	1	Adult
Batson_eLife_2021	Culex pipiens-associated Tunisia virus	Unknown	Culex pipiens-associated tunisia virus	Culex erythrothorax	Culex	Erythrothorax	West Valley	United states	North-america	Sequencing	All not blood fed	RNA	1	Adult
Batson_eLife_2021	76|Phasma-like	Phasmaviridae	Unknown	Culex erythrothorax	Culex	Erythrothorax	West Valley	United states	North-america	Sequencing	All not blood fed	RNA	1	Adult
Batson_eLife_2021	Culex mosquito virus 6	Nodaviridae	Culex mosquito virus 6	Culex erythrothorax	Culex	Erythrothorax	West Valley	United states	North-america	Sequencing	All not blood fed	RNA	1	Adult
Batson_eLife_2021	Hubei virga-like virus 2	Unknown	Hubei virga-like virus 2	Culex erythrothorax	Culex	Erythrothorax	West Valley	United states	North-america	Sequencing	All not blood fed	RNA	1	Adult
Batson_eLife_2021	76|Phasma-like	Phasmaviridae	Unknown	Culex erythrothorax	Culex	Erythrothorax	West Valley	United states	North-america	Sequencing	All not blood fed	RNA	1	Adult
Batson_eLife_2021	Culex pipiens-associated Tunisia virus	Unknown	Culex pipiens-associated tunisia virus	Culex erythrothorax	Culex	Erythrothorax	West Valley	United states	North-america	Sequencing	All not blood fed	RNA	1	Adult
Batson_eLife_2021	Culex pipiens-associated Tunisia virus	Unknown	Culex pipiens-associated tunisia virus	Culex erythrothorax	Culex	Erythrothorax	West Valley	United states	North-america	Sequencing	All not blood fed	RNA	1	Adult
Batson_eLife_2021	Hubei virga-like virus 2	Unknown	Hubei virga-like virus 2	Culex erythrothorax	Culex	Erythrothorax	West Valley	United states	North-america	Sequencing	All not blood fed	RNA	1	Adult
Batson_eLife_2021	Culex pipiens-associated Tunisia virus	Unknown	Culex pipiens-associated tunisia virus	Culex erythrothorax	Culex	Erythrothorax	West Valley	United states	North-america	Sequencing	All not blood fed	RNA	1	Adult
Batson_eLife_2021	Hubei virga-like virus 2	Unknown	Hubei virga-like virus 2	Culex erythrothorax	Culex	Erythrothorax	West Valley	United states	North-america	Sequencing	All not blood fed	RNA	1	Adult
Batson_eLife_2021	Culex bunyavirus 2	Unknown	Culex bunyavirus 2	Culex pipiens	Culex	Pipiens	Placer	United states	North-america	Sequencing	All not blood fed	RNA	1	Adult
Batson_eLife_2021	Culex flavivirus	Flaviviridae	Culex flavivirus	Culex pipiens	Culex	Pipiens	Placer	United states	North-america	Sequencing	All not blood fed	RNA	1	Adult
Batson_eLife_2021	Culex bunyavirus 2	Unknown	Culex bunyavirus 2	Culex pipiens	Culex	Pipiens	Placer	United states	North-america	Sequencing	All not blood fed	RNA	1	Adult
Batson_eLife_2021	Culex mosquito virus 4	Chuviridae	Culex mosquito virus 4	Culex pipiens	Culex	Pipiens	Placer	United states	North-america	Sequencing	All not blood fed	RNA	1	Adult
Batson_eLife_2021	Culex bunyavirus 2	Unknown	Culex bunyavirus 2	Culex pipiens	Culex	Pipiens	Placer	United states	North-america	Sequencing	All not blood fed	RNA	1	Adult
Batson_eLife_2021	Culex mosquito virus 4	Chuviridae	Culex mosquito virus 4	Culex pipiens	Culex	Pipiens	Placer	United states	North-america	Sequencing	All not blood fed	RNA	1	Adult
Batson_eLife_2021	Marma virus	Luteoviridae	Marma virus	Culex pipiens	Culex	Pipiens	Placer	United states	North-america	Sequencing	All not blood fed	RNA	1	Adult
Batson_eLife_2021	Culex mosquito virus 4	Chuviridae	Culex mosquito virus 4	Culex pipiens	Culex	Pipiens	Placer	United states	North-america	Sequencing	All not blood fed	RNA	1	Adult
Batson_eLife_2021	Culex flavivirus	Flaviviridae	Culex flavivirus	Culex pipiens	Culex	Pipiens	Alameda	United states	North-america	Sequencing	All blood fed	RNA	1	Adult
Batson_eLife_2021	Culex narnavirus 1	Narnaviridae	Culex narnavirus 1	Culex pipiens	Culex	Pipiens	Alameda	United states	North-america	Sequencing	All blood fed	RNA	1	Adult
Batson_eLife_2021	Culex bunyavirus 2	Unknown	Culex bunyavirus 2	Culex pipiens	Culex	Pipiens	Alameda	United states	North-america	Sequencing	All blood fed	RNA	1	Adult
Batson_eLife_2021	Culex flavivirus	Flaviviridae	Culex flavivirus	Culex pipiens	Culex	Pipiens	Alameda	United states	North-america	Sequencing	All blood fed	RNA	1	Adult
Batson_eLife_2021	Culex mosquito virus 4	Chuviridae	Culex mosquito virus 4	Culex pipiens	Culex	Pipiens	Alameda	United states	North-america	Sequencing	All blood fed	RNA	1	Adult
Batson_eLife_2021	Culex narnavirus 1	Narnaviridae	Culex narnavirus 1	Culex pipiens	Culex	Pipiens	Alameda	United states	North-america	Sequencing	All blood fed	RNA	1	Adult
Batson_eLife_2021	Marma virus	Luteoviridae	Marma virus	Culex pipiens	Culex	Pipiens	Alameda	United states	North-america	Sequencing	All blood fed	RNA	1	Adult
Batson_eLife_2021	Culex bunyavirus 2	Unknown	Culex bunyavirus 2	Culex pipiens	Culex	Pipiens	Alameda	United states	North-america	Sequencing	All blood fed	RNA	1	Adult
Batson_eLife_2021	Culex narnavirus 1	Narnaviridae	Culex narnavirus 1	Culex pipiens	Culex	Pipiens	Alameda	United states	North-america	Sequencing	All blood fed	RNA	1	Adult
Batson_eLife_2021	Culex bunyavirus 2	Unknown	Culex bunyavirus 2	Culex pipiens	Culex	Pipiens	Alameda	United states	North-america	Sequencing	All blood fed	RNA	1	Adult
Batson_eLife_2021	Culex mosquito virus 4	Chuviridae	Culex mosquito virus 4	Culex pipiens	Culex	Pipiens	Alameda	United states	North-america	Sequencing	All blood fed	RNA	1	Adult
Batson_eLife_2021	Culex narnavirus 1	Narnaviridae	Culex narnavirus 1	Culex pipiens	Culex	Pipiens	Alameda	United states	North-america	Sequencing	All blood fed	RNA	1	Adult
Batson_eLife_2021	Culex narnavirus 1	Narnaviridae	Culex narnavirus 1	Culex pipiens	Culex	Pipiens	Alameda	United states	North-america	Sequencing	All blood fed	RNA	1	Adult
Batson_eLife_2021	61|Peribunya-like	Peribunyaviridae	Unknown	Culex pipiens	Culex	Pipiens	Alameda	United states	North-america	Sequencing	All blood fed	RNA	1	Adult
Batson_eLife_2021	Culex narnavirus 1	Narnaviridae	Culex narnavirus 1	Culex pipiens	Culex	Pipiens	Alameda	United states	North-america	Sequencing	All blood fed	RNA	1	Adult
Batson_eLife_2021	Marma virus	Luteoviridae	Marma virus	Culex pipiens	Culex	Pipiens	Alameda	United states	North-america	Sequencing	All blood fed	RNA	1	Adult
Batson_eLife_2021	Culex bunyavirus 2	Unknown	Culex bunyavirus 2	Culex pipiens	Culex	Pipiens	Alameda	United states	North-america	Sequencing	All blood fed	RNA	1	Adult
Batson_eLife_2021	Culex narnavirus 1	Narnaviridae	Culex narnavirus 1	Culex pipiens	Culex	Pipiens	Alameda	United states	North-america	Sequencing	All blood fed	RNA	1	Adult
Batson_eLife_2021	Culex narnavirus 1	Narnaviridae	Culex narnavirus 1	Culex pipiens	Culex	Pipiens	Alameda	United states	North-america	Sequencing	All blood fed	RNA	1	Adult
Batson_eLife_2021	Culex narnavirus 1	Narnaviridae	Culex narnavirus 1	Culex pipiens	Culex	Pipiens	West Valley	United states	North-america	Sequencing	All not blood fed	RNA	1	Adult
Batson_eLife_2021	Culex narnavirus 1	Narnaviridae	Culex narnavirus 1	Culex quinquefasciatus	Culex	Quinquefasciatus	West Valley	United states	North-america	Sequencing	All not blood fed	RNA	1	Adult
Batson_eLife_2021	Culex narnavirus 1	Narnaviridae	Culex narnavirus 1	Culex quinquefasciatus	Culex	Quinquefasciatus	West Valley	United states	North-america	Sequencing	All not blood fed	RNA	1	Adult
Batson_eLife_2021	Culex narnavirus 1	Narnaviridae	Culex narnavirus 1	Culex quinquefasciatus	Culex	Quinquefasciatus	West Valley	United states	North-america	Sequencing	All not blood fed	RNA	1	Adult
Batson_eLife_2021	Culex bunyavirus 2	Unknown	Culex bunyavirus 2	Culex quinquefasciatus	Culex	Quinquefasciatus	San Diego	United states	North-america	Sequencing	All not blood fed	RNA	1	Adult
Batson_eLife_2021	Culex narnavirus 1	Narnaviridae	Culex narnavirus 1	Culex quinquefasciatus	Culex	Quinquefasciatus	San Diego	United states	North-america	Sequencing	All not blood fed	RNA	1	Adult
Batson_eLife_2021	Hubei chryso-like virus 1	Unknown	Hubei chryso-like virus 1	Culex quinquefasciatus	Culex	Quinquefasciatus	San Diego	United states	North-america	Sequencing	All not blood fed	RNA	1	Adult
Batson_eLife_2021	Culex narnavirus 1	Narnaviridae	Culex narnavirus 1	Culex quinquefasciatus	Culex	Quinquefasciatus	San Diego	United states	North-america	Sequencing	All blood fed	RNA	1	Adult
Batson_eLife_2021	1636|Partiti-like	Partitiviridae	Unknown	Culex quinquefasciatus	Culex	Quinquefasciatus	San Diego	United states	North-america	Sequencing	All not blood fed	RNA	1	Adult
Batson_eLife_2021	Culex bunyavirus 2	Unknown	Culex bunyavirus 2	Culex quinquefasciatus	Culex	Quinquefasciatus	San Diego	United states	North-america	Sequencing	All not blood fed	RNA	1	Adult
Batson_eLife_2021	Culex narnavirus 1	Narnaviridae	Culex narnavirus 1	Culex quinquefasciatus	Culex	Quinquefasciatus	San Diego	United states	North-america	Sequencing	All not blood fed	RNA	1	Adult
Batson_eLife_2021	Hubei chryso-like virus 1	Unknown	Hubei chryso-like virus 1	Culex quinquefasciatus	Culex	Quinquefasciatus	San Diego	United states	North-america	Sequencing	All not blood fed	RNA	1	Adult
Batson_eLife_2021	Culex bunyavirus 2	Unknown	Culex bunyavirus 2	Culex quinquefasciatus	Culex	Quinquefasciatus	San Diego	United states	North-america	Sequencing	All blood fed	RNA	1	Adult
Batson_eLife_2021	Culex bunyavirus 2	Unknown	Culex bunyavirus 2	Culex quinquefasciatus	Culex	Quinquefasciatus	San Diego	United states	North-america	Sequencing	All blood fed	RNA	1	Adult
Batson_eLife_2021	1|Flavi-like	Flaviviridae	Unknown	Culex tarsalis	Culex	Tarsalis	Placer	United states	North-america	Sequencing	All not blood fed	RNA	1	Adult
Batson_eLife_2021	Culex mosquito virus 6	Nodaviridae	Culex mosquito virus 6	Culex tarsalis	Culex	Tarsalis	Placer	United states	North-america	Sequencing	All not blood fed	RNA	1	Adult
Batson_eLife_2021	Wuhan mosquito virus 6	Orthomyxoviridae	Wuhan mosquito virus 6	Culex tarsalis	Culex	Tarsalis	Placer	United states	North-america	Sequencing	All not blood fed	RNA	1	Adult
Batson_eLife_2021	Astopletus virus	Orthomyxoviridae	Astopletus virus	Culex tarsalis	Culex	Tarsalis	Alameda	United states	North-america	Sequencing	All blood fed	RNA	1	Adult
Batson_eLife_2021	Culex bunyavirus 2	Unknown	Culex bunyavirus 2	Culex tarsalis	Culex	Tarsalis	Alameda	United states	North-america	Sequencing	All blood fed	RNA	1	Adult
Batson_eLife_2021	Culex iflavi-like virus 4	Iflaviridae	Culex iflavi-like virus 4	Culex tarsalis	Culex	Tarsalis	Alameda	United states	North-america	Sequencing	All blood fed	RNA	1	Adult
Batson_eLife_2021	Marma virus	Luteoviridae	Marma virus	Culex tarsalis	Culex	Tarsalis	Alameda	United states	North-america	Sequencing	All blood fed	RNA	1	Adult
Batson_eLife_2021	1|Flavi-like	Flaviviridae	Unknown	Culex tarsalis	Culex	Tarsalis	Alameda	United states	North-america	Sequencing	All blood fed	RNA	1	Adult
Batson_eLife_2021	Culex bunyavirus 2	Unknown	Culex bunyavirus 2	Culex tarsalis	Culex	Tarsalis	Alameda	United states	North-america	Sequencing	All blood fed	RNA	1	Adult
Batson_eLife_2021	Culex iflavi-like virus 4	Iflaviridae	Culex iflavi-like virus 4	Culex tarsalis	Culex	Tarsalis	Alameda	United states	North-america	Sequencing	All blood fed	RNA	1	Adult
Batson_eLife_2021	Culex narnavirus 1	Narnaviridae	Culex narnavirus 1	Culex tarsalis	Culex	Tarsalis	Alameda	United states	North-america	Sequencing	All blood fed	RNA	1	Adult
Batson_eLife_2021	Hubei virga-like virus 2	Unknown	Hubei virga-like virus 2	Culex tarsalis	Culex	Tarsalis	Alameda	United states	North-america	Sequencing	All blood fed	RNA	1	Adult
Batson_eLife_2021	Marma virus	Luteoviridae	Marma virus	Culex tarsalis	Culex	Tarsalis	Alameda	United states	North-america	Sequencing	All blood fed	RNA	1	Adult
Batson_eLife_2021	Wuhan mosquito virus 6	Orthomyxoviridae	Wuhan mosquito virus 6	Culex tarsalis	Culex	Tarsalis	Alameda	United states	North-america	Sequencing	All blood fed	RNA	1	Adult
Batson_eLife_2021	1|Flavi-like	Flaviviridae	Unknown	Culex tarsalis	Culex	Tarsalis	Alameda	United states	North-america	Sequencing	All blood fed	RNA	1	Adult
Batson_eLife_2021	2|Rhabdo-like	Rhabdoviridae	Unknown	Culex tarsalis	Culex	Tarsalis	Alameda	United states	North-america	Sequencing	All blood fed	RNA	1	Adult
Batson_eLife_2021	Culex bunyavirus 2	Unknown	Culex bunyavirus 2	Culex tarsalis	Culex	Tarsalis	Alameda	United states	North-america	Sequencing	All blood fed	RNA	1	Adult
Batson_eLife_2021	Marma virus	Luteoviridae	Marma virus	Culex tarsalis	Culex	Tarsalis	Alameda	United states	North-america	Sequencing	All blood fed	RNA	1	Adult
Batson_eLife_2021	Wuhan mosquito virus 6	Orthomyxoviridae	Wuhan mosquito virus 6	Culex tarsalis	Culex	Tarsalis	Alameda	United states	North-america	Sequencing	All blood fed	RNA	1	Adult
Batson_eLife_2021	Culex bunyavirus 2	Unknown	Culex bunyavirus 2	Culex tarsalis	Culex	Tarsalis	Alameda	United states	North-america	Sequencing	All blood fed	RNA	1	Adult
Batson_eLife_2021	Culex narnavirus 1	Narnaviridae	Culex narnavirus 1	Culex tarsalis	Culex	Tarsalis	Alameda	United states	North-america	Sequencing	All blood fed	RNA	1	Adult
Batson_eLife_2021	Hubei virga-like virus 2	Unknown	Hubei virga-like virus 2	Culex tarsalis	Culex	Tarsalis	Alameda	United states	North-america	Sequencing	All blood fed	RNA	1	Adult
Batson_eLife_2021	Marma virus	Luteoviridae	Marma virus	Culex tarsalis	Culex	Tarsalis	Alameda	United states	North-america	Sequencing	All blood fed	RNA	1	Adult
Batson_eLife_2021	Wuhan mosquito virus 6	Orthomyxoviridae	Wuhan mosquito virus 6	Culex tarsalis	Culex	Tarsalis	Alameda	United states	North-america	Sequencing	All blood fed	RNA	1	Adult
Batson_eLife_2021	Calbertado virus	Flaviviridae	Calbertado virus	Culex tarsalis	Culex	Tarsalis	Alameda	United states	North-america	Sequencing	All blood fed	RNA	1	Adult
Batson_eLife_2021	Culex bunyavirus 2	Unknown	Culex bunyavirus 2	Culex tarsalis	Culex	Tarsalis	Alameda	United states	North-america	Sequencing	All blood fed	RNA	1	Adult
Batson_eLife_2021	Marma virus	Luteoviridae	Marma virus	Culex tarsalis	Culex	Tarsalis	Alameda	United states	North-america	Sequencing	All blood fed	RNA	1	Adult
Batson_eLife_2021	Wuhan mosquito virus 6	Orthomyxoviridae	Wuhan mosquito virus 6	Culex tarsalis	Culex	Tarsalis	Alameda	United states	North-america	Sequencing	All blood fed	RNA	1	Adult
Batson_eLife_2021	Culex bunyavirus 2	Unknown	Culex bunyavirus 2	Culex tarsalis	Culex	Tarsalis	Alameda	United states	North-america	Sequencing	All blood fed	RNA	1	Adult
Batson_eLife_2021	Marma virus	Luteoviridae	Marma virus	Culex tarsalis	Culex	Tarsalis	Alameda	United states	North-america	Sequencing	All blood fed	RNA	1	Adult
Batson_eLife_2021	39|Toti-like	Totiviridae	Unknown	Culex tarsalis	Culex	Tarsalis	Alameda	United states	North-america	Sequencing	All blood fed	RNA	1	Adult
Batson_eLife_2021	Culex bunyavirus 2	Unknown	Culex bunyavirus 2	Culex tarsalis	Culex	Tarsalis	Alameda	United states	North-america	Sequencing	All blood fed	RNA	1	Adult
Batson_eLife_2021	Culex iflavi-like virus 3	Iflaviridae	Culex iflavi-like virus 3	Culex tarsalis	Culex	Tarsalis	Alameda	United states	North-america	Sequencing	All blood fed	RNA	1	Adult
Batson_eLife_2021	Culex narnavirus 1	Narnaviridae	Culex narnavirus 1	Culex tarsalis	Culex	Tarsalis	Alameda	United states	North-america	Sequencing	All blood fed	RNA	1	Adult
Batson_eLife_2021	Marma virus	Luteoviridae	Marma virus	Culex tarsalis	Culex	Tarsalis	Alameda	United states	North-america	Sequencing	All blood fed	RNA	1	Adult
Batson_eLife_2021	Culex bunyavirus 2	Unknown	Culex bunyavirus 2	Culex tarsalis	Culex	Tarsalis	Alameda	United states	North-america	Sequencing	All blood fed	RNA	1	Adult
Batson_eLife_2021	Culex narnavirus 1	Narnaviridae	Culex narnavirus 1	Culex tarsalis	Culex	Tarsalis	Alameda	United states	North-america	Sequencing	All blood fed	RNA	1	Adult
Batson_eLife_2021	Marma virus	Luteoviridae	Marma virus	Culex tarsalis	Culex	Tarsalis	Alameda	United states	North-america	Sequencing	All blood fed	RNA	1	Adult
Batson_eLife_2021	Totivirus-like Culex mosquito virus 1	Totiviridae	Totivirus-like culex mosquito virus 1	Culex tarsalis	Culex	Tarsalis	Alameda	United states	North-america	Sequencing	All blood fed	RNA	1	Adult
Batson_eLife_2021	Wuhan mosquito virus 6	Orthomyxoviridae	Wuhan mosquito virus 6	Culex tarsalis	Culex	Tarsalis	Alameda	United states	North-america	Sequencing	All blood fed	RNA	1	Adult
Batson_eLife_2021	Culex bunyavirus 2	Unknown	Culex bunyavirus 2	Culex tarsalis	Culex	Tarsalis	Alameda	United states	North-america	Sequencing	All blood fed	RNA	1	Adult
Batson_eLife_2021	Culex narnavirus 1	Narnaviridae	Culex narnavirus 1	Culex tarsalis	Culex	Tarsalis	Alameda	United states	North-america	Sequencing	All blood fed	RNA	1	Adult
Batson_eLife_2021	Marma virus	Luteoviridae	Marma virus	Culex tarsalis	Culex	Tarsalis	Alameda	United states	North-america	Sequencing	All blood fed	RNA	1	Adult
Batson_eLife_2021	Wuhan mosquito virus 6	Orthomyxoviridae	Wuhan mosquito virus 6	Culex tarsalis	Culex	Tarsalis	Alameda	United states	North-america	Sequencing	All blood fed	RNA	1	Adult
Batson_eLife_2021	Culex bunyavirus 2	Unknown	Culex bunyavirus 2	Culex tarsalis	Culex	Tarsalis	Alameda	United states	North-america	Sequencing	All blood fed	RNA	1	Adult
Batson_eLife_2021	Culex narnavirus 1	Narnaviridae	Culex narnavirus 1	Culex tarsalis	Culex	Tarsalis	Alameda	United states	North-america	Sequencing	All blood fed	RNA	1	Adult
Batson_eLife_2021	Marma virus	Luteoviridae	Marma virus	Culex tarsalis	Culex	Tarsalis	Alameda	United states	North-america	Sequencing	All blood fed	RNA	1	Adult
Batson_eLife_2021	Wuhan mosquito virus 6	Orthomyxoviridae	Wuhan mosquito virus 6	Culex tarsalis	Culex	Tarsalis	Alameda	United states	North-america	Sequencing	All blood fed	RNA	1	Adult
Batson_eLife_2021	30|Rhabdo-like	Rhabdoviridae	Unknown	Culex tarsalis	Culex	Tarsalis	Alameda	United states	North-america	Sequencing	All blood fed	RNA	1	Adult
Batson_eLife_2021	Marma virus	Luteoviridae	Marma virus	Culex tarsalis	Culex	Tarsalis	Alameda	United states	North-america	Sequencing	All blood fed	RNA	1	Adult
Batson_eLife_2021	39|Toti-like	Totiviridae	Unknown	Culex tarsalis	Culex	Tarsalis	Alameda	United states	North-america	Sequencing	All blood fed	RNA	1	Adult
Batson_eLife_2021	Culex bunyavirus 2	Unknown	Culex bunyavirus 2	Culex tarsalis	Culex	Tarsalis	Alameda	United states	North-america	Sequencing	All blood fed	RNA	1	Adult
Batson_eLife_2021	Marma virus	Luteoviridae	Marma virus	Culex tarsalis	Culex	Tarsalis	Alameda	United states	North-america	Sequencing	All blood fed	RNA	1	Adult
Batson_eLife_2021	Wuhan mosquito virus 6	Orthomyxoviridae	Wuhan mosquito virus 6	Culex tarsalis	Culex	Tarsalis	Alameda	United states	North-america	Sequencing	All blood fed	RNA	1	Adult
Batson_eLife_2021	Culex bunyavirus 2	Unknown	Culex bunyavirus 2	Culex tarsalis	Culex	Tarsalis	Alameda	United states	North-america	Sequencing	All blood fed	RNA	1	Adult
Batson_eLife_2021	Culex narnavirus 1	Narnaviridae	Culex narnavirus 1	Culex tarsalis	Culex	Tarsalis	Alameda	United states	North-america	Sequencing	All blood fed	RNA	1	Adult
Batson_eLife_2021	Marma virus	Luteoviridae	Marma virus	Culex tarsalis	Culex	Tarsalis	Alameda	United states	North-america	Sequencing	All blood fed	RNA	1	Adult
Batson_eLife_2021	Wuhan mosquito virus 6	Orthomyxoviridae	Wuhan mosquito virus 6	Culex tarsalis	Culex	Tarsalis	Alameda	United states	North-america	Sequencing	All blood fed	RNA	1	Adult
Batson_eLife_2021	Astopletus virus	Orthomyxoviridae	Astopletus virus	Culex tarsalis	Culex	Tarsalis	Alameda	United states	North-america	Sequencing	All blood fed	RNA	1	Adult
Batson_eLife_2021	Marma virus	Luteoviridae	Marma virus	Culex tarsalis	Culex	Tarsalis	Alameda	United states	North-america	Sequencing	All blood fed	RNA	1	Adult
Batson_eLife_2021	Culex bunyavirus 2	Unknown	Culex bunyavirus 2	Culex tarsalis	Culex	Tarsalis	West Valley	United states	North-america	Sequencing	All not blood fed	RNA	1	Adult
Batson_eLife_2021	Culex-associated Luteo-like virus	Luteoviridae	Culex-associated luteo-like virus	Culex tarsalis	Culex	Tarsalis	West Valley	United states	North-america	Sequencing	All not blood fed	RNA	1	Adult
Batson_eLife_2021	Hubei virga-like virus 2	Unknown	Hubei virga-like virus 2	Culex tarsalis	Culex	Tarsalis	West Valley	United states	North-america	Sequencing	All not blood fed	RNA	1	Adult
Batson_eLife_2021	Marma virus	Luteoviridae	Marma virus	Culex tarsalis	Culex	Tarsalis	West Valley	United states	North-america	Sequencing	All not blood fed	RNA	1	Adult
Batson_eLife_2021	Wuhan mosquito virus 6	Orthomyxoviridae	Wuhan mosquito virus 6	Culex tarsalis	Culex	Tarsalis	West Valley	United states	North-america	Sequencing	All not blood fed	RNA	1	Adult
Batson_eLife_2021	49|Toti-like	Totiviridae	Unknown	Culex tarsalis	Culex	Tarsalis	West Valley	United states	North-america	Sequencing	All not blood fed	RNA	1	Adult
Batson_eLife_2021	Culex bunyavirus 2	Unknown	Culex bunyavirus 2	Culex tarsalis	Culex	Tarsalis	West Valley	United states	North-america	Sequencing	All not blood fed	RNA	1	Adult
Batson_eLife_2021	Culex narnavirus 1	Narnaviridae	Culex narnavirus 1	Culex tarsalis	Culex	Tarsalis	West Valley	United states	North-america	Sequencing	All not blood fed	RNA	1	Adult
Batson_eLife_2021	Hubei virga-like virus 2	Unknown	Hubei virga-like virus 2	Culex tarsalis	Culex	Tarsalis	West Valley	United states	North-america	Sequencing	All not blood fed	RNA	1	Adult
Batson_eLife_2021	Marma virus	Luteoviridae	Marma virus	Culex tarsalis	Culex	Tarsalis	West Valley	United states	North-america	Sequencing	All not blood fed	RNA	1	Adult
Batson_eLife_2021	Wuhan mosquito virus 6	Orthomyxoviridae	Wuhan mosquito virus 6	Culex tarsalis	Culex	Tarsalis	West Valley	United states	North-america	Sequencing	All not blood fed	RNA	1	Adult
Batson_eLife_2021	56|Toti-like	Totiviridae	Unknown	Culex tarsalis	Culex	Tarsalis	West Valley	United states	North-america	Sequencing	All not blood fed	RNA	1	Adult
Batson_eLife_2021	Culex bunyavirus 2	Unknown	Culex bunyavirus 2	Culex tarsalis	Culex	Tarsalis	West Valley	United states	North-america	Sequencing	All not blood fed	RNA	1	Adult
Batson_eLife_2021	Culex narnavirus 1	Narnaviridae	Culex narnavirus 1	Culex tarsalis	Culex	Tarsalis	West Valley	United states	North-america	Sequencing	All not blood fed	RNA	1	Adult
Batson_eLife_2021	Hubei mosquito virus 4	Unknown	Hubei mosquito virus 4	Culex tarsalis	Culex	Tarsalis	West Valley	United states	North-america	Sequencing	All not blood fed	RNA	1	Adult
Batson_eLife_2021	Marma virus	Luteoviridae	Marma virus	Culex tarsalis	Culex	Tarsalis	West Valley	United states	North-america	Sequencing	All not blood fed	RNA	1	Adult
Batson_eLife_2021	Wuhan mosquito virus 6	Orthomyxoviridae	Wuhan mosquito virus 6	Culex tarsalis	Culex	Tarsalis	West Valley	United states	North-america	Sequencing	All not blood fed	RNA	1	Adult
Batson_eLife_2021	Culex bunyavirus 2	Unknown	Culex bunyavirus 2	Culex tarsalis	Culex	Tarsalis	West Valley	United states	North-america	Sequencing	All not blood fed	RNA	1	Adult
Batson_eLife_2021	Marma virus	Luteoviridae	Marma virus	Culex tarsalis	Culex	Tarsalis	West Valley	United states	North-america	Sequencing	All not blood fed	RNA	1	Adult
Batson_eLife_2021	Culex bunyavirus 2	Unknown	Culex bunyavirus 2	Culex tarsalis	Culex	Tarsalis	West Valley	United states	North-america	Sequencing	All not blood fed	RNA	1	Adult
Batson_eLife_2021	Marma virus	Luteoviridae	Marma virus	Culex tarsalis	Culex	Tarsalis	West Valley	United states	North-america	Sequencing	All not blood fed	RNA	1	Adult
Batson_eLife_2021	2|Rhabdo-like	Rhabdoviridae	Unknown	Culex tarsalis	Culex	Tarsalis	Coachella Valley	United states	North-america	Sequencing	All not blood fed	RNA	1	Adult
Batson_eLife_2021	Marma virus	Luteoviridae	Marma virus	Culex tarsalis	Culex	Tarsalis	Coachella Valley	United states	North-america	Sequencing	All not blood fed	RNA	1	Adult
Batson_eLife_2021	Culex bunyavirus 2	Unknown	Culex bunyavirus 2	Culex tarsalis	Culex	Tarsalis	Coachella Valley	United states	North-america	Sequencing	All not blood fed	RNA	1	Adult
Batson_eLife_2021	Culex-associated Luteo-like virus	Luteoviridae	Culex-associated luteo-like virus	Culex tarsalis	Culex	Tarsalis	Coachella Valley	United states	North-america	Sequencing	All not blood fed	RNA	1	Adult
Batson_eLife_2021	Merida virus	Rhabdoviridae	Merida virus	Culex tarsalis	Culex	Tarsalis	Coachella Valley	United states	North-america	Sequencing	All not blood fed	RNA	1	Adult
Batson_eLife_2021	Marma virus	Luteoviridae	Marma virus	Culex tarsalis	Culex	Tarsalis	Coachella Valley	United states	North-america	Sequencing	All not blood fed	RNA	1	Adult
Batson_eLife_2021	Merida virus	Rhabdoviridae	Merida virus	Culex tarsalis	Culex	Tarsalis	Coachella Valley	United states	North-america	Sequencing	All not blood fed	RNA	1	Adult
Batson_eLife_2021	Culex iflavi-like virus 3	Iflaviridae	Culex iflavi-like virus 3	Culex tarsalis	Culex	Tarsalis	Coachella Valley	United states	North-america	Sequencing	All not blood fed	RNA	1	Adult
Batson_eLife_2021	Culex-associated Luteo-like virus	Luteoviridae	Culex-associated luteo-like virus	Culex tarsalis	Culex	Tarsalis	Coachella Valley	United states	North-america	Sequencing	All not blood fed	RNA	1	Adult
Batson_eLife_2021	Hubei mosquito virus 4	Unknown	Hubei mosquito virus 4	Culex tarsalis	Culex	Tarsalis	Coachella Valley	United states	North-america	Sequencing	All not blood fed	RNA	1	Adult
Batson_eLife_2021	Marma virus	Luteoviridae	Marma virus	Culex tarsalis	Culex	Tarsalis	Coachella Valley	United states	North-america	Sequencing	All not blood fed	RNA	1	Adult
Batson_eLife_2021	Merida virus	Rhabdoviridae	Merida virus	Culex tarsalis	Culex	Tarsalis	Coachella Valley	United states	North-america	Sequencing	All not blood fed	RNA	1	Adult
Batson_eLife_2021	Culex-associated Luteo-like virus	Luteoviridae	Culex-associated luteo-like virus	Culex tarsalis	Culex	Tarsalis	Coachella Valley	United states	North-america	Sequencing	All not blood fed	RNA	1	Adult
Batson_eLife_2021	Marma virus	Luteoviridae	Marma virus	Culex tarsalis	Culex	Tarsalis	Coachella Valley	United states	North-america	Sequencing	All not blood fed	RNA	1	Adult
Batson_eLife_2021	Merida virus	Rhabdoviridae	Merida virus	Culex tarsalis	Culex	Tarsalis	Coachella Valley	United states	North-america	Sequencing	All not blood fed	RNA	1	Adult
Batson_eLife_2021	57|Toti-like	Totiviridae	Unknown	Culex tarsalis	Culex	Tarsalis	Coachella Valley	United states	North-america	Sequencing	All not blood fed	RNA	1	Adult
Batson_eLife_2021	Culex-associated Luteo-like virus	Luteoviridae	Culex-associated luteo-like virus	Culex tarsalis	Culex	Tarsalis	Coachella Valley	United states	North-america	Sequencing	All not blood fed	RNA	1	Adult
Batson_eLife_2021	Marma virus	Luteoviridae	Marma virus	Culex tarsalis	Culex	Tarsalis	Coachella Valley	United states	North-america	Sequencing	All not blood fed	RNA	1	Adult
Batson_eLife_2021	Merida virus	Rhabdoviridae	Merida virus	Culex tarsalis	Culex	Tarsalis	Coachella Valley	United states	North-america	Sequencing	All not blood fed	RNA	1	Adult
Batson_eLife_2021	Culex iflavi-like virus 4	Iflaviridae	Culex iflavi-like virus 4	Culex tarsalis	Culex	Tarsalis	Coachella Valley	United states	North-america	Sequencing	All not blood fed	RNA	1	Adult
Batson_eLife_2021	Marma virus	Luteoviridae	Marma virus	Culex tarsalis	Culex	Tarsalis	Coachella Valley	United states	North-america	Sequencing	All not blood fed	RNA	1	Adult
Batson_eLife_2021	30|Rhabdo-like	Rhabdoviridae	Unknown	Culex tarsalis	Culex	Tarsalis	Coachella Valley	United states	North-america	Sequencing	All not blood fed	RNA	1	Adult
Batson_eLife_2021	Marma virus	Luteoviridae	Marma virus	Culex tarsalis	Culex	Tarsalis	Coachella Valley	United states	North-america	Sequencing	All not blood fed	RNA	1	Adult
Batson_eLife_2021	Marma virus	Luteoviridae	Marma virus	Culex tarsalis	Culex	Tarsalis	Coachella Valley	United states	North-america	Sequencing	All not blood fed	RNA	1	Adult
Batson_eLife_2021	Marma virus	Luteoviridae	Marma virus	Culex tarsalis	Culex	Tarsalis	Coachella Valley	United states	North-america	Sequencing	All not blood fed	RNA	1	Adult
Batson_eLife_2021	Culex iflavi-like virus 4	Iflaviridae	Culex iflavi-like virus 4	Culex tarsalis	Culex	Tarsalis	Coachella Valley	United states	North-america	Sequencing	All not blood fed	RNA	1	Adult
Batson_eLife_2021	Marma virus	Luteoviridae	Marma virus	Culex tarsalis	Culex	Tarsalis	Coachella Valley	United states	North-america	Sequencing	All not blood fed	RNA	1	Adult
Batson_eLife_2021	24|Ifla-like	Iflaviridae	Unknown	Culiseta	Culiseta	Unknown	Alameda	United states	North-america	Sequencing	All blood fed	RNA	1	Adult
Batson_eLife_2021	98|Luteo-like	Luteoviridae	Unknown	Culiseta	Culiseta	Unknown	Alameda	United states	North-america	Sequencing	All blood fed	RNA	1	Adult
Batson_eLife_2021	1636|Partiti-like	Partitiviridae	Unknown	Culiseta	Culiseta	Unknown	Alameda	United states	North-america	Sequencing	All blood fed	RNA	1	Adult
Batson_eLife_2021	312|Tombus-like	Tombusviridae	Unknown	Culiseta	Culiseta	Unknown	Alameda	United states	North-america	Sequencing	All blood fed	RNA	1	Adult
Batson_eLife_2021	Gordis virus	Xinmoviridae	Gordis virus	Culiseta	Culiseta	Unknown	Alameda	United states	North-america	Sequencing	All blood fed	RNA	1	Adult
Batson_eLife_2021	1636|Partiti-like	Partitiviridae	Unknown	Culiseta	Culiseta	Unknown	Alameda	United states	North-america	Sequencing	All blood fed	RNA	1	Adult
Batson_eLife_2021	Gordis virus	Xinmoviridae	Gordis virus	Culiseta	Culiseta	Unknown	Alameda	United states	North-america	Sequencing	All blood fed	RNA	1	Adult
Batson_eLife_2021	3256|Partiti-like	Partitiviridae	Unknown	Culiseta	Culiseta	Unknown	Alameda	United states	North-america	Sequencing	All blood fed	RNA	1	Adult
Batson_eLife_2021	Gordis virus	Xinmoviridae	Gordis virus	Culiseta	Culiseta	Unknown	Alameda	United states	North-america	Sequencing	All blood fed	RNA	1	Adult
Batson_eLife_2021	1636|Partiti-like	Partitiviridae	Unknown	Culiseta	Culiseta	Unknown	San Diego	United states	North-america	Sequencing	All not blood fed	RNA	1	Adult
Batson_eLife_2021	25|Ifla-like	Iflaviridae	Unknown	Culiseta	Culiseta	Unknown	San Diego	United states	North-america	Sequencing	All not blood fed	RNA	1	Adult
Batson_eLife_2021	Gordis virus	Xinmoviridae	Gordis virus	Culiseta	Culiseta	Unknown	San Diego	United states	North-america	Sequencing	All not blood fed	RNA	1	Adult
Batson_eLife_2021	1636|Partiti-like	Partitiviridae	Unknown	Culiseta	Culiseta	Unknown	San Diego	United states	North-america	Sequencing	All not blood fed	RNA	1	Adult
Batson_eLife_2021	Kellev virus	Solemoviridae	Kellev virus	Culiseta	Culiseta	Unknown	San Diego	United states	North-america	Sequencing	All not blood fed	RNA	1	Adult
Batson_eLife_2021	1636|Partiti-like	Partitiviridae	Unknown	Culiseta	Culiseta	Unknown	San Diego	United states	North-america	Sequencing	All not blood fed	RNA	1	Adult
Batson_eLife_2021	Gordis virus	Xinmoviridae	Gordis virus	Culiseta	Culiseta	Unknown	San Diego	United states	North-america	Sequencing	All not blood fed	RNA	1	Adult
Batson_eLife_2021	1636|Partiti-like	Partitiviridae	Unknown	Culiseta	Culiseta	Unknown	San Diego	United states	North-america	Sequencing	All not blood fed	RNA	1	Adult
Batson_eLife_2021	25|Ifla-like	Iflaviridae	Unknown	Culiseta	Culiseta	Unknown	San Diego	United states	North-america	Sequencing	All not blood fed	RNA	1	Adult
Batson_eLife_2021	3256|Partiti-like	Partitiviridae	Unknown	Culiseta	Culiseta	Unknown	San Diego	United states	North-america	Sequencing	All not blood fed	RNA	1	Adult
Batson_eLife_2021	Gordis virus	Xinmoviridae	Gordis virus	Culiseta	Culiseta	Unknown	San Diego	United states	North-america	Sequencing	All not blood fed	RNA	1	Adult
Batson_eLife_2021	Kellev virus	Solemoviridae	Kellev virus	Culiseta	Culiseta	Unknown	San Diego	United states	North-america	Sequencing	All not blood fed	RNA	1	Adult
Batson_eLife_2021	1636|Partiti-like	Partitiviridae	Unknown	Culiseta	Culiseta	Unknown	San Diego	United states	North-america	Sequencing	All not blood fed	RNA	1	Adult
Batson_eLife_2021	22872|Toti-like	Totiviridae	Unknown	Culiseta	Culiseta	Unknown	San Diego	United states	North-america	Sequencing	All not blood fed	RNA	1	Adult
Batson_eLife_2021	Gordis virus	Xinmoviridae	Gordis virus	Culiseta	Culiseta	Unknown	San Diego	United states	North-america	Sequencing	All not blood fed	RNA	1	Adult
Batson_eLife_2021	1636|Partiti-like	Partitiviridae	Unknown	Culiseta	Culiseta	Unknown	San Diego	United states	North-america	Sequencing	All not blood fed	RNA	1	Adult
Batson_eLife_2021	6512|Toti-like	Totiviridae	Unknown	Culiseta	Culiseta	Unknown	San Diego	United states	North-america	Sequencing	All not blood fed	RNA	1	Adult
Batson_eLife_2021	Gordis virus	Xinmoviridae	Gordis virus	Culiseta	Culiseta	Unknown	San Diego	United states	North-america	Sequencing	All not blood fed	RNA	1	Adult
Belda_BMCGenomics_2019	DsRNA virus environmental sample clone mill.culi_contig84	Unknown	Unknown	Anopheles spp	Anopheles	Unknown	Kedougou	Senegal	Africa	Sequencing	Unknown	RNA	Unknown	Adult
Belda_BMCGenomics_2019	Homalodisca vitripennis reovirus segment S3	Reoviridae	Homalodisca vitripennis reovirus	Anopheles spp	Anopheles	Unknown	Kedougou	Senegal	Africa	Sequencing	Unknown	RNA	Unknown	Adult
Belda_BMCGenomics_2019	Daeseongdong virus 1 strain A12.2708/ROK/2012	Unknown	Daeseongdong virus 1	Anopheles spp	Anopheles	Unknown	Kedougou	Senegal	Africa	Sequencing	Unknown	RNA	Unknown	Adult
Belda_BMCGenomics_2019	Ixodes scapularis associated virus 2 isolate A1, partial genome	Unknown	Ixodes scapularis associated virus 2	Anopheles spp	Anopheles	Unknown	Kedougou	Senegal	Africa	Sequencing	Unknown	RNA	Unknown	Adult
Belda_BMCGenomics_2019	Uncultured virus isolate acc_7.4	Unknown	Unknown	Anopheles spp	Anopheles	Unknown	Kedougou	Senegal	Africa	Sequencing	Unknown	RNA	Unknown	Adult
Belda_BMCGenomics_2019	Uncultured virus isolate acc_1.3	Unknown	Unknown	Anopheles spp	Anopheles	Unknown	Kedougou	Senegal	Africa	Sequencing	Unknown	RNA	Unknown	Adult
Belda_BMCGenomics_2019	American dog tick phlebovirus isolate FI3	Unknown	American dog tick phlebovirus	Anopheles spp	Anopheles	Unknown	Kedougou	Senegal	Africa	Sequencing	Unknown	RNA	Unknown	Adult
Belda_BMCGenomics_2019	Culex tritaeniorhynchus rhabdovirus RNA, complete genome, strain: TY	Rhabdoviridae	Culex tritaeniorhynchus rhabdovirus	Anopheles spp	Anopheles	Unknown	Kedougou	Senegal	Africa	Sequencing	Unknown	RNA	Unknown	Adult
Belda_BMCGenomics_2019	Phasi Charoen-like virus	Phenuiviridae	Phasi charoen-like virus	Anopheles spp	Anopheles	Unknown	Kedougou	Senegal	Africa	Sequencing	Unknown	RNA	Unknown	Adult
Belda_BMCGenomics_2019	Wellfleet Bay virus isolate 10–280-G segment 4	Orthomyxoviridae	Wellfleet bay virus	Anopheles spp	Anopheles	Unknown	Kedougou	Senegal	Africa	Sequencing	Unknown	RNA	Unknown	Adult
Belda_BMCGenomics_2019	Wuhan Mosquito Virus 9 strain JX1–13	Rhabdoviridae	Wuhan mosquito virus 9	Anopheles spp	Anopheles	Unknown	Kedougou	Senegal	Africa	Sequencing	Unknown	RNA	Unknown	Adult
Belda_BMCGenomics_2019	Wuhan Mosquito Virus 1 strain WT3–15	Phasmaviridae	Wuhan mosquito virus 1	Anopheles spp	Anopheles	Unknown	Kedougou	Senegal	Africa	Sequencing	Unknown	RNA	Unknown	Adult
Belda_BMCGenomics_2019	Wuhan Spider Virus strain SYZZ-2	Unknown	Wuhan spider virus	Anopheles spp	Anopheles	Unknown	Kedougou	Senegal	Africa	Sequencing	Unknown	RNA	Unknown	Adult
Belda_BMCGenomics_2019	Xincheng Mosquito Virus strain XC1–6	Xinmoviridae	Xincheng mosquito virus	Anopheles spp	Anopheles	Unknown	Kedougou	Senegal	Africa	Sequencing	Unknown	RNA	Unknown	Adult
Belda_BMCGenomics_2019	Xinzhou Mosquito Virus strain XC3–5	Peribunyaviridae	Xinzhou mosquito virus	Anopheles spp	Anopheles	Unknown	Kedougou	Senegal	Africa	Sequencing	Unknown	RNA	Unknown	Adult
Belda_BMCGenomics_2019	Sunn-hemp mosaic virus	Virgaviridae	Sunn-hemp mosaic virus	Anopheles spp	Anopheles	Unknown	Kedougou	Senegal	Africa	Sequencing	Unknown	RNA	Unknown	Adult
Belda_BMCGenomics_2019	Omono River virus	Unknown	Omono river virus	Anopheles spp	Anopheles	Unknown	Kedougou	Senegal	Africa	Sequencing	Unknown	RNA	Unknown	Adult
Belda_BMCGenomics_2019	Beaumont virus strain 6	Rhabdoviridae	Beaumont virus	Anopheles spp	Anopheles	Unknown	Kedougou	Senegal	Africa	Sequencing	Unknown	RNA	Unknown	Adult
Belda_BMCGenomics_2019	uncultured virus	Unknown	Unknown	Anopheles spp	Anopheles	Unknown	Ratanakiri and Kampong	Cambodia	Asia	Sequencing	Unknown	RNA	Unknown	Adult
Belda_BMCGenomics_2019	Culex tritaeniorhynchus rhabdovirus RNA, complete genome	Rhabdoviridae	Culex tritaeniorhynchus rhabdovirus	Anopheles spp	Anopheles	Unknown	Ratanakiri and Kampong	Cambodia	Asia	Sequencing	Unknown	RNA	Unknown	Adult
Belda_BMCGenomics_2019	Phasi Charoen-like virus	Phenuiviridae	Phasi charoen-like virus	Anopheles spp	Anopheles	Unknown	Ratanakiri and Kampong	Cambodia	Asia	Sequencing	Unknown	RNA	Unknown	Adult
Belda_BMCGenomics_2019	Bivens Arm virus isolate UF 10	Rhabdoviridae	Bivens arm virus	Anopheles spp	Anopheles	Unknown	Ratanakiri and Kampong	Cambodia	Asia	Sequencing	Unknown	RNA	Unknown	Adult
Belda_BMCGenomics_2019	Jurona virus	Rhabdoviridae	Jurona virus	Anopheles spp	Anopheles	Unknown	Ratanakiri and Kampong	Cambodia	Asia	Sequencing	Unknown	RNA	Unknown	Adult
Belda_BMCGenomics_2019	Puerto Almendras virus isolate LO-39	Rhabdoviridae	Puerto almendras virus	Anopheles spp	Anopheles	Unknown	Ratanakiri and Kampong	Cambodia	Asia	Sequencing	Unknown	RNA	Unknown	Adult
Belda_BMCGenomics_2019	Beaumont virus strain 6	Rhabdoviridae	Beaumont virus	Anopheles spp	Anopheles	Unknown	Ratanakiri and Kampong	Cambodia	Asia	Sequencing	Unknown	RNA	Unknown	Adult
Belda_BMCGenomics_2019	Wellfleet Bay virus isolate 10–280-G segment 4	Orthomyxoviridae	Wellfleet bay virus	Anopheles spp	Anopheles	Unknown	Ratanakiri and Kampong	Cambodia	Asia	Sequencing	Unknown	RNA	Unknown	Adult
Belda_BMCGenomics_2019	Xinzhou Mosquito Virus strain XC3–5	Peribunyaviridae	Xinzhou mosquito virus	Anopheles spp	Anopheles	Unknown	Ratanakiri and Kampong	Cambodia	Asia	Sequencing	Unknown	RNA	Unknown	Adult
Belda_BMCGenomics_2019	Wuhan Mosquito Virus 1 strain WT3–15	Phasmaviridae	Wuhan mosquito virus 1	Anopheles spp	Anopheles	Unknown	Ratanakiri and Kampong	Cambodia	Asia	Sequencing	Unknown	RNA	Unknown	Adult
Belda_BMCGenomics_2019	Wuhan Mosquito Virus 9 strain JX1-1-13	Rhabdoviridae	Wuhan mosquito virus 9	Anopheles spp	Anopheles	Unknown	Ratanakiri and Kampong	Cambodia	Asia	Sequencing	Unknown	RNA	Unknown	Adult
Belda_BMCGenomics_2019	Xincheng Mosquito Virus strain XC1–6	Xinmoviridae	Xincheng mosquito virus	Anopheles spp	Anopheles	Unknown	Ratanakiri and Kampong	Cambodia	Asia	Sequencing	Unknown	RNA	Unknown	Adult
Belda_BMCGenomics_2019	Nienokoue virus isolate B51/CI/2004	Flaviviridae	Nienokoue virus	Anopheles spp	Anopheles	Unknown	Ratanakiri and Kampong	Cambodia	Asia	Sequencing	Unknown	RNA	Unknown	Adult
Belda_BMCGenomics_2019	Tobacco streak virus isolate pumpkin segment RNA1	Bromoviridae	Tobacco streak virus	Anopheles spp	Anopheles	Unknown	Ratanakiri and Kampong	Cambodia	Asia	Sequencing	Unknown	RNA	Unknown	Adult
Belda_BMCGenomics_2019	Oat golden stripe virus RNA1	Virgaviridae	Oat golden stripe virus	Anopheles spp	Anopheles	Unknown	Ratanakiri and Kampong	Cambodia	Asia	Sequencing	Unknown	RNA	Unknown	Adult
Bennouna_Virology_2019	Eilat virus	Togaviridae	Eilat virus	Culex pipiens	Culex	Pipiens	Rabat, Ounk Jmel	Morocco	Africa	Sequencing	All not blood fed	RNA	30	Adult
Bennouna_Virology_2019	Eilat virus	Togaviridae	Eilat virus	Culex pipiens	Culex	Pipiens	Rabat, Vet school	Morocco	Africa	Sequencing	All not blood fed	RNA	30	Adult
Bennouna_Virology_2019	Eilat virus	Togaviridae	Eilat virus	Culex pipiens	Culex	Pipiens	Rabat, Vet school	Morocco	Africa	PCR	All not blood fed	RNA	20-34	Adult
Bennouna_Virology_2019	Eilat virus	Togaviridae	Eilat virus	Culex pipiens	Culex	Pipiens	Rabat, Vet school	Morocco	Africa	PCR	All not blood fed	RNA	20-34	Adult
Bennouna_Virology_2019	Eilat virus	Togaviridae	Eilat virus	Culex pipiens	Culex	Pipiens	Rabat, Vet school	Morocco	Africa	PCR	All not blood fed	RNA	20-34	Adult
Bennouna_Virology_2019	Eilat virus	Togaviridae	Eilat virus	Culex pipiens	Culex	Pipiens	Rabat, Vet school	Morocco	Africa	PCR	All not blood fed	RNA	20-34	Adult
Bennouna_Virology_2019	Eilat virus	Togaviridae	Eilat virus	Culex pipiens	Culex	Pipiens	Rabat, Vet school	Morocco	Africa	PCR	All not blood fed	RNA	20-34	Adult
Bennouna_Virology_2019	Eilat virus	Togaviridae	Eilat virus	Culex pipiens	Culex	Pipiens	Rabat, Vet school	Morocco	Africa	PCR	All not blood fed	RNA	20-34	Adult
Bennouna_Virology_2019	Eilat virus	Togaviridae	Eilat virus	Culex pipiens	Culex	Pipiens	Rabat, Vet school	Morocco	Africa	PCR	All not blood fed	RNA	20-34	Adult
Bennouna_Virology_2019	Eilat virus	Togaviridae	Eilat virus	Culex pipiens	Culex	Pipiens	Rabat, Vet school	Morocco	Africa	PCR	All not blood fed	RNA	20-34	Adult
Bennouna_Virology_2019	Eilat virus	Togaviridae	Eilat virus	Culex pipiens	Culex	Pipiens	Rabat, Vet school	Morocco	Africa	PCR	All not blood fed	RNA	20-34	Adult
Bennouna_Virology_2019	Eilat virus	Togaviridae	Eilat virus	Culex pipiens	Culex	Pipiens	Rabat, Vet school	Morocco	Africa	PCR	All not blood fed	RNA	20-34	Adult
Bennouna_Virology_2019	Eilat virus	Togaviridae	Eilat virus	Culex pipiens	Culex	Pipiens	Rabat, Vet school	Morocco	Africa	PCR	All not blood fed	RNA	20-34	Adult
Bennouna_Virology_2019	Eilat virus	Togaviridae	Eilat virus	Culex pipiens	Culex	Pipiens	Rabat, Vet school	Morocco	Africa	PCR	All not blood fed	RNA	20-34	Adult
Bennouna_Virology_2019	Eilat virus	Togaviridae	Eilat virus	Culex pipiens	Culex	Pipiens	Rabat, Vet school	Morocco	Africa	PCR	All not blood fed	RNA	20-34	Adult
Bennouna_Virology_2019	Eilat virus	Togaviridae	Eilat virus	Culex pipiens	Culex	Pipiens	Rabat, Vet school	Morocco	Africa	PCR	All not blood fed	RNA	20-34	Adult
Bennouna_Virology_2019	Eilat virus	Togaviridae	Eilat virus	Culex pipiens	Culex	Pipiens	Rabat, Vet school	Morocco	Africa	PCR	All not blood fed	RNA	20-34	Adult
Bennouna_Virology_2019	Eilat virus	Togaviridae	Eilat virus	Culex pipiens	Culex	Pipiens	Rabat, Vet school	Morocco	Africa	PCR	All not blood fed	RNA	20-34	Adult
Bennouna_Virology_2019	Eilat virus	Togaviridae	Eilat virus	Culex pipiens	Culex	Pipiens	Rabat, Vet school	Morocco	Africa	PCR	All not blood fed	RNA	20-34	Adult
Bennouna_Virology_2019	Eilat virus	Togaviridae	Eilat virus	Culex pipiens	Culex	Pipiens	Rabat, Vet school	Morocco	Africa	PCR	All not blood fed	RNA	20-34	Adult
Bennouna_Virology_2019	Eilat virus	Togaviridae	Eilat virus	Culex pipiens	Culex	Pipiens	Rabat, Vet school	Morocco	Africa	PCR	All not blood fed	RNA	20-34	Adult
Bennouna_Virology_2019	Eilat virus	Togaviridae	Eilat virus	Culex pipiens	Culex	Pipiens	Rabat, Vet school	Morocco	Africa	PCR	All not blood fed	RNA	20-34	Adult
Bennouna_Virology_2019	Eilat virus	Togaviridae	Eilat virus	Culex pipiens	Culex	Pipiens	Rabat, Vet school	Morocco	Africa	PCR	All not blood fed	RNA	20-34	Adult
Bennouna_Virology_2019	Eilat virus	Togaviridae	Eilat virus	Culex pipiens	Culex	Pipiens	Rabat, Vet school	Morocco	Africa	PCR	All not blood fed	RNA	20-34	Adult
Bennouna_Virology_2019	Eilat virus	Togaviridae	Eilat virus	Culex pipiens	Culex	Pipiens	Rabat, Vet school	Morocco	Africa	PCR	All not blood fed	RNA	20-34	Adult
Bennouna_Virology_2019	Eilat virus	Togaviridae	Eilat virus	Culex pipiens	Culex	Pipiens	Rabat, Vet school	Morocco	Africa	PCR	All not blood fed	RNA	20-34	Adult
Bennouna_Virology_2019	Eilat virus	Togaviridae	Eilat virus	Culex pipiens	Culex	Pipiens	Rabat, Vet school	Morocco	Africa	PCR	All not blood fed	RNA	20-34	Adult
Bennouna_Virology_2019	Eilat virus	Togaviridae	Eilat virus	Culex pipiens	Culex	Pipiens	Rabat, Ounk Jmel	Morocco	Africa	PCR	All not blood fed	RNA	26-30	Adult
Bennouna_Virology_2019	Eilat virus	Togaviridae	Eilat virus	Culex pipiens	Culex	Pipiens	Rabat, Ounk Jmel	Morocco	Africa	PCR	All not blood fed	RNA	26-30	Adult
Bennouna_Virology_2019	Eilat virus	Togaviridae	Eilat virus	Culex pipiens	Culex	Pipiens	Rabat, Vet school	Morocco	Africa	PCR	Not applicable	RNA	23-55	Larva
Bennouna_Virology_2019	Eilat virus	Togaviridae	Eilat virus	Culex pipiens	Culex	Pipiens	Rabat, Vet school	Morocco	Africa	PCR	Not applicable	RNA	23-55	Larva
Bennouna_Virology_2019	Eilat virus	Togaviridae	Eilat virus	Culex pipiens	Culex	Pipiens	Rabat, Vet school	Morocco	Africa	PCR	Not applicable	RNA	23-55	Larva
Bennouna_Virology_2019	Eilat virus	Togaviridae	Eilat virus	Culex pipiens	Culex	Pipiens	Rabat, Ounk Jmel	Morocco	Africa	PCR	Not applicable	RNA	29-63	Larva
Bennouna_Virology_2019	Eilat virus	Togaviridae	Eilat virus	Culex pipiens	Culex	Pipiens	Rabat, Oulja	Morocco	Africa	PCR	Not applicable	RNA	27-64	Larva
Bigot_VirusEvol_2018	Culex pipiens associated Tunisia virus	Unknown	Culex pipiens-associated tunisia virus	Culex pipiens	Culex	Pipiens	Tunisia, Ayed	Tunisia	Africa	Sequencing	All not blood fed	RNA	1	Adult
Bigot_VirusEvol_2018	Culex pipiens associated Tunisia virus	Unknown	Culex pipiens-associated tunisia virus	Culex pipiens	Culex	Pipiens	Tunisia, Jedaida	Tunisia	Africa	Sequencing	All not blood fed	RNA	1	Adult
Bigot_VirusEvol_2018	Culex pipiens associated Tunisia virus	Unknown	Culex pipiens-associated tunisia virus	Culex pipiens	Culex	Pipiens	Tunisia, Ayed	Tunisia	Africa	PCR	All not blood fed	RNA	1	Adult
Bigot_VirusEvol_2018	Culex pipiens associated Tunisia virus	Unknown	Culex pipiens-associated tunisia virus	Culex pipiens	Culex	Pipiens	Tunisia, Ayed	Tunisia	Africa	PCR	All not blood fed	RNA	1	Adult
Bigot_VirusEvol_2018	Culex pipiens associated Tunisia virus	Unknown	Culex pipiens-associated tunisia virus	Culex pipiens	Culex	Pipiens	Tunisia, Ayed	Tunisia	Africa	PCR	All not blood fed	RNA	1	Adult
Birnberg_Viruses_2020	Kashmir bee virus	Dicistroviridae	Kashmir bee virus	Unknown	Unknown	Unknown	Llobregat River Delta North-Easetern Spain	Spain	Europe	Sequencing	Unknown	RNA	Unknown	Adult
Birnberg_Viruses_2020	Israeli acute paralysis virus	Dicistroviridae	Israeli acute paralysis virus	Unknown	Unknown	Unknown	Llobregat River Delta North-Easetern Spain	Spain	Europe	Sequencing	Unknown	RNA	Unknown	Adult
Birnberg_Viruses_2020	Acute bee paralysis virus	Dicistroviridae	Acute bee paralysis virus	Unknown	Unknown	Unknown	Llobregat River Delta North-Easetern Spain	Spain	Europe	Sequencing	Unknown	RNA	Unknown	Adult
Birnberg_Viruses_2020	Unassigned aparavirus	Dicistroviridae	Unknown	Unknown	Unknown	Unknown	Llobregat River Delta North-Easetern Spain	Spain	Europe	Sequencing	Unknown	RNA	Unknown	Adult
Birnberg_Viruses_2020	Black queen cell virus	Dicistroviridae	Black queen cell virus	Unknown	Unknown	Unknown	Llobregat River Delta North-Easetern Spain	Spain	Europe	Sequencing	Unknown	RNA	Unknown	Adult
Birnberg_Viruses_2020	Triatoma virus	Dicistroviridae	Triatoma virus	Unknown	Unknown	Unknown	Llobregat River Delta North-Easetern Spain	Spain	Europe	Sequencing	Unknown	RNA	Unknown	Adult
Birnberg_Viruses_2020	Aphid lethal paralysis virus	Dicistroviridae	Aphid lethal paralysis virus	Unknown	Unknown	Unknown	Llobregat River Delta North-Easetern Spain	Spain	Europe	Sequencing	Unknown	RNA	Unknown	Adult
Birnberg_Viruses_2020	Rhopalosiphum padi virus	Dicistroviridae	Rhopalosiphum padi virus	Unknown	Unknown	Unknown	Llobregat River Delta North-Easetern Spain	Spain	Europe	Sequencing	Unknown	RNA	Unknown	Adult
Birnberg_Viruses_2020	Human blood associates Dicistroviridae	Dicistroviridae	Human blood associates dicistroviridae	Unknown	Unknown	Unknown	Llobregat River Delta North-Easetern Spain	Spain	Europe	Sequencing	Unknown	RNA	Unknown	Adult
Birnberg_Viruses_2020	Blackberry virus Z	Dicistroviridae	Blackberry virus z	Unknown	Unknown	Unknown	Llobregat River Delta North-Easetern Spain	Spain	Europe	Sequencing	Unknown	RNA	Unknown	Adult
Birnberg_Viruses_2020	Bivalve RNA virus G5	Dicistroviridae	Bivalve rna virus g5	Unknown	Unknown	Unknown	Llobregat River Delta North-Easetern Spain	Spain	Europe	Sequencing	Unknown	RNA	Unknown	Adult
Birnberg_Viruses_2020	Formica exsecta virus 2	Iflaviridae	Formica exsecta virus 2	Unknown	Unknown	Unknown	Llobregat River Delta North-Easetern Spain	Spain	Europe	Sequencing	Unknown	RNA	Unknown	Adult
Birnberg_Viruses_2020	unassigned Dicistroviridae	Dicistroviridae	Unknown	Unknown	Unknown	Unknown	Llobregat River Delta North-Easetern Spain	Spain	Europe	Sequencing	Unknown	RNA	Unknown	Adult
Birnberg_Viruses_2020	Deformed wing virus	Iflaviridae	Deformed wing virus	Unknown	Unknown	Unknown	Llobregat River Delta North-Easetern Spain	Spain	Europe	Sequencing	Unknown	RNA	Unknown	Adult
Birnberg_Viruses_2020	Formica exsecta virus 2	Iflaviridae	Formica exsecta virus 2	Unknown	Unknown	Unknown	Llobregat River Delta North-Easetern Spain	Spain	Europe	Sequencing	Unknown	RNA	Unknown	Adult
Birnberg_Viruses_2020	Sacbrood virus	Iflaviridae	Sacbrood virus	Unknown	Unknown	Unknown	Llobregat River Delta North-Easetern Spain	Spain	Europe	Sequencing	Unknown	RNA	Unknown	Adult
Birnberg_Viruses_2020	unassigned Iflavirus	Iflaviridae	Unknown	Unknown	Unknown	Unknown	Llobregat River Delta North-Easetern Spain	Spain	Europe	Sequencing	Unknown	RNA	Unknown	Adult
Birnberg_Viruses_2020	Culex iflavi-like virus 4	Iflaviridae	Culex iflavi-like virus 4	Unknown	Unknown	Unknown	Llobregat River Delta North-Easetern Spain	Spain	Europe	Sequencing	Unknown	RNA	Unknown	Adult
Birnberg_Viruses_2020	Culex iflavi-like virus 3	Iflaviridae	Culex iflavi-like virus 3	Unknown	Unknown	Unknown	Llobregat River Delta North-Easetern Spain	Spain	Europe	Sequencing	Unknown	RNA	Unknown	Adult
Birnberg_Viruses_2020	Tribolium castaneum iflavirus	Iflaviridae	Tribolium castaneum iflavirus	Unknown	Unknown	Unknown	Llobregat River Delta North-Easetern Spain	Spain	Europe	Sequencing	Unknown	RNA	Unknown	Adult
Birnberg_Viruses_2020	Pityhyphantes rubrofasciatus ifalvirus	Iflaviridae	Pityhyphantes rubrofasciatus ifalvirus	Unknown	Unknown	Unknown	Llobregat River Delta North-Easetern Spain	Spain	Europe	Sequencing	Unknown	RNA	Unknown	Adult
Birnberg_Viruses_2020	other unclassified Iflaviridae	Iflaviridae	Unknown	Unknown	Unknown	Unknown	Llobregat River Delta North-Easetern Spain	Spain	Europe	Sequencing	Unknown	RNA	Unknown	Adult
Birnberg_Viruses_2020	Red clover nepovirus A	Secoviridae	Red clover nepovirus a	Unknown	Unknown	Unknown	Llobregat River Delta North-Easetern Spain	Spain	Europe	Sequencing	Unknown	RNA	Unknown	Adult
Birnberg_Viruses_2020	Arabis mosaic virus	Secoviridae	Arabis mosaic virus	Unknown	Unknown	Unknown	Llobregat River Delta North-Easetern Spain	Spain	Europe	Sequencing	Unknown	RNA	Unknown	Adult
Birnberg_Viruses_2020	Grapevine Bulgarian latent virus	Secoviridae	Grapevine bulgarian latent virus	Unknown	Unknown	Unknown	Llobregat River Delta North-Easetern Spain	Spain	Europe	Sequencing	Unknown	RNA	Unknown	Adult
Birnberg_Viruses_2020	Grapvine chrome mosaic virus	Secoviridae	Grapvine chrome mosaic virus	Unknown	Unknown	Unknown	Llobregat River Delta North-Easetern Spain	Spain	Europe	Sequencing	Unknown	RNA	Unknown	Adult
Birnberg_Viruses_2020	unassigned Nepovirus	Secoviridae	Unknown	Unknown	Unknown	Unknown	Llobregat River Delta North-Easetern Spain	Spain	Europe	Sequencing	Unknown	RNA	Unknown	Adult
Birnberg_Viruses_2020	Prunus virus F	Secoviridae	Prunus virus f	Unknown	Unknown	Unknown	Llobregat River Delta North-Easetern Spain	Spain	Europe	Sequencing	Unknown	RNA	Unknown	Adult
Birnberg_Viruses_2020	Linepithema humile polycipivirus 2	Polydnaviridae	Linepithema humile polycipivirus 2	Unknown	Unknown	Unknown	Llobregat River Delta North-Easetern Spain	Spain	Europe	Sequencing	Unknown	RNA	Unknown	Adult
Birnberg_Viruses_2020	Rhinovirus C	Picornaviridae	Rhinovirus c	Unknown	Unknown	Unknown	Llobregat River Delta North-Easetern Spain	Spain	Europe	Sequencing	Unknown	RNA	Unknown	Adult
Birnberg_Viruses_2020	Sapelovirus A	Picornaviridae	Sapelovirus a	Unknown	Unknown	Unknown	Llobregat River Delta North-Easetern Spain	Spain	Europe	Sequencing	Unknown	RNA	Unknown	Adult
Birnberg_Viruses_2020	Culex picorna-like virus 1	Unknown	Culex picorna-like virus 1	Unknown	Unknown	Unknown	Llobregat River Delta North-Easetern Spain	Spain	Europe	Sequencing	Unknown	RNA	Unknown	Adult
Birnberg_Viruses_2020	Bundaberg bee virus 6	Picornaviridae	Bundaberg bee virus 6	Unknown	Unknown	Unknown	Llobregat River Delta North-Easetern Spain	Spain	Europe	Sequencing	Unknown	RNA	Unknown	Adult
Birnberg_Viruses_2020	Bundaberg bee virus 2	Picornaviridae	Bundaberg bee virus 2	Unknown	Unknown	Unknown	Llobregat River Delta North-Easetern Spain	Spain	Europe	Sequencing	Unknown	RNA	Unknown	Adult
Birnberg_Viruses_2020	Victoria bee virus 1	Picornaviridae	Victoria bee virus 1	Unknown	Unknown	Unknown	Llobregat River Delta North-Easetern Spain	Spain	Europe	Sequencing	Unknown	RNA	Unknown	Adult
Birnberg_Viruses_2020	Victoria bee virus 2	Picornaviridae	Victoria bee virus 2	Unknown	Unknown	Unknown	Llobregat River Delta North-Easetern Spain	Spain	Europe	Sequencing	Unknown	RNA	Unknown	Adult
Birnberg_Viruses_2020	Hobart bee virus 1	Picornaviridae	Hobart bee virus 1	Unknown	Unknown	Unknown	Llobregat River Delta North-Easetern Spain	Spain	Europe	Sequencing	Unknown	RNA	Unknown	Adult
Birnberg_Viruses_2020	Darwin bee virus 7	Picornaviridae	Darwin bee virus 7	Unknown	Unknown	Unknown	Llobregat River Delta North-Easetern Spain	Spain	Europe	Sequencing	Unknown	RNA	Unknown	Adult
Birnberg_Viruses_2020	Darwin bee virus 3	Picornaviridae	Darwin bee virus 3	Unknown	Unknown	Unknown	Llobregat River Delta North-Easetern Spain	Spain	Europe	Sequencing	Unknown	RNA	Unknown	Adult
Birnberg_Viruses_2020	unassigned Picornavirales	Unknown	Unknown	Unknown	Unknown	Unknown	Llobregat River Delta North-Easetern Spain	Spain	Europe	Sequencing	Unknown	RNA	Unknown	Adult
Birnberg_Viruses_2020	Alphamesonivirus 1	Mesoniviridae	Alphamesonivirus 1	Unknown	Unknown	Unknown	Llobregat River Delta North-Easetern Spain	Spain	Europe	Sequencing	Unknown	RNA	Unknown	Adult
Birnberg_Viruses_2020	Alphamesonivirus 2	Mesoniviridae	Alphamesonivirus 2	Unknown	Unknown	Unknown	Llobregat River Delta North-Easetern Spain	Spain	Europe	Sequencing	Unknown	RNA	Unknown	Adult
Birnberg_Viruses_2020	Alphamesonivirus 3	Mesoniviridae	Alphamesonivirus 3	Unknown	Unknown	Unknown	Llobregat River Delta North-Easetern Spain	Spain	Europe	Sequencing	Unknown	RNA	Unknown	Adult
Birnberg_Viruses_2020	Alphamesonivirus 4	Mesoniviridae	Alphamesonivirus 4	Unknown	Unknown	Unknown	Llobregat River Delta North-Easetern Spain	Spain	Europe	Sequencing	Unknown	RNA	Unknown	Adult
Birnberg_Viruses_2020	Alphamesonivirus 5	Mesoniviridae	Alphamesonivirus 5	Unknown	Unknown	Unknown	Llobregat River Delta North-Easetern Spain	Spain	Europe	Sequencing	Unknown	RNA	Unknown	Adult
Birnberg_Viruses_2020	Alphamesonivirus 8	Mesoniviridae	Alphamesonivirus 8	Unknown	Unknown	Unknown	Llobregat River Delta North-Easetern Spain	Spain	Europe	Sequencing	Unknown	RNA	Unknown	Adult
Birnberg_Viruses_2020	Alphamesonivirus 9	Mesoniviridae	Alphamesonivirus 9	Unknown	Unknown	Unknown	Llobregat River Delta North-Easetern Spain	Spain	Europe	Sequencing	Unknown	RNA	Unknown	Adult
Birnberg_Viruses_2020	unassigned Alphamesonivirus	Mesoniviridae	Unknown	Unknown	Unknown	Unknown	Llobregat River Delta North-Easetern Spain	Spain	Europe	Sequencing	Unknown	RNA	Unknown	Adult
Birnberg_Viruses_2020	Dianke virus	Mesoniviridae	Alphamesonivirus 10	Unknown	Unknown	Unknown	Llobregat River Delta North-Easetern Spain	Spain	Europe	Sequencing	Unknown	RNA	Unknown	Adult
Birnberg_Viruses_2020	Grapevine rupestris vein feathering virus	Tymoviridae	Grapevine rupestris vein feathering virus	Unknown	Unknown	Unknown	Llobregat River Delta North-Easetern Spain	Spain	Europe	Sequencing	Unknown	RNA	Unknown	Adult
Birnberg_Viruses_2020	Olive latent virus 3	Tymoviridae	Olive latent virus 3	Unknown	Unknown	Unknown	Llobregat River Delta North-Easetern Spain	Spain	Europe	Sequencing	Unknown	RNA	Unknown	Adult
Birnberg_Viruses_2020	Citrus sudden death-associated virus	Tymoviridae	Citrus sudden death-associated virus	Unknown	Unknown	Unknown	Llobregat River Delta North-Easetern Spain	Spain	Europe	Sequencing	Unknown	RNA	Unknown	Adult
Birnberg_Viruses_2020	Bee macula-like virus 2	Tymoviridae	Bee macula-like virus 2	Unknown	Unknown	Unknown	Llobregat River Delta North-Easetern Spain	Spain	Europe	Sequencing	Unknown	RNA	Unknown	Adult
Birnberg_Viruses_2020	Grapevine Red Globe virus	Tymoviridae	Grapevine red globe virus	Unknown	Unknown	Unknown	Llobregat River Delta North-Easetern Spain	Spain	Europe	Sequencing	Unknown	RNA	Unknown	Adult
Birnberg_Viruses_2020	Culex originated Tymoviridae-like virus	Tymoviridae	Culex originated tymoviridae-like virus	Unknown	Unknown	Unknown	Llobregat River Delta North-Easetern Spain	Spain	Europe	Sequencing	Unknown	RNA	Unknown	Adult
Birnberg_Viruses_2020	Grapevine fleck virus	Tymoviridae	Grapevine fleck virus	Unknown	Unknown	Unknown	Llobregat River Delta North-Easetern Spain	Spain	Europe	Sequencing	Unknown	RNA	Unknown	Adult
Birnberg_Viruses_2020	Fig fleck-associated virus	Tymoviridae	Fig fleck-associated virus	Unknown	Unknown	Unknown	Llobregat River Delta North-Easetern Spain	Spain	Europe	Sequencing	Unknown	RNA	Unknown	Adult
Birnberg_Viruses_2020	Erysimum latent virus	Tymoviridae	Erysimum latent virus	Unknown	Unknown	Unknown	Llobregat River Delta North-Easetern Spain	Spain	Europe	Sequencing	Unknown	RNA	Unknown	Adult
Birnberg_Viruses_2020	unclassified Tymovirus	Tymoviridae	Unknown	Unknown	Unknown	Unknown	Llobregat River Delta North-Easetern Spain	Spain	Europe	Sequencing	Unknown	RNA	Unknown	Adult
Birnberg_Viruses_2020	Bee macula-like virus	Tymoviridae	Bee macula-like virus	Unknown	Unknown	Unknown	Llobregat River Delta North-Easetern Spain	Spain	Europe	Sequencing	Unknown	RNA	Unknown	Adult
Birnberg_Viruses_2020	Varroa tymo-like virus	Tymoviridae	Varroa tymo-like virus	Unknown	Unknown	Unknown	Llobregat River Delta North-Easetern Spain	Spain	Europe	Sequencing	Unknown	RNA	Unknown	Adult
Birnberg_Viruses_2020	naranjilla chlorotic mosaic virus	Tymoviridae	Naranjilla chlorotic mosaic virus	Unknown	Unknown	Unknown	Llobregat River Delta North-Easetern Spain	Spain	Europe	Sequencing	Unknown	RNA	Unknown	Adult
Birnberg_Viruses_2020	unassigned Tymoviridae	Tymoviridae	Unknown	Unknown	Unknown	Unknown	Llobregat River Delta North-Easetern Spain	Spain	Europe	Sequencing	Unknown	RNA	Unknown	Adult
Birnberg_Viruses_2020	Pepino mosaic virus	Alphaflexiviridae	Pepino mosaic virus	Unknown	Unknown	Unknown	Llobregat River Delta North-Easetern Spain	Spain	Europe	Sequencing	Unknown	RNA	Unknown	Adult
Birnberg_Viruses_2020	White clover mosaic virus	Alphaflexiviridae	White clover mosaic virus	Unknown	Unknown	Unknown	Llobregat River Delta North-Easetern Spain	Spain	Europe	Sequencing	Unknown	RNA	Unknown	Adult
Birnberg_Viruses_2020	Caucasus prunus virus	Betaflexiviridae	Caucasus prunus virus	Unknown	Unknown	Unknown	Llobregat River Delta North-Easetern Spain	Spain	Europe	Sequencing	Unknown	RNA	Unknown	Adult
Birnberg_Viruses_2020	Narine latent virus	Betaflexiviridae	Narine latent virus	Unknown	Unknown	Unknown	Llobregat River Delta North-Easetern Spain	Spain	Europe	Sequencing	Unknown	RNA	Unknown	Adult
Birnberg_Viruses_2020	bat tymo-like virus	Unknown	Bat tymo-like virus	Unknown	Unknown	Unknown	Llobregat River Delta North-Easetern Spain	Spain	Europe	Sequencing	Unknown	RNA	Unknown	Adult
Birnberg_Viruses_2020	unclassified tymovrales	Tymoviridae	Unknown	Unknown	Unknown	Unknown	Llobregat River Delta North-Easetern Spain	Spain	Europe	Sequencing	Unknown	RNA	Unknown	Adult
Birnberg_Viruses_2020	Quang Binh virus	Flaviviridae	Quang binh virus	Unknown	Unknown	Unknown	Llobregat River Delta North-Easetern Spain	Spain	Europe	Sequencing	Unknown	RNA	Unknown	Adult
Birnberg_Viruses_2020	Calbertado virus	Flaviviridae	Calbertado virus	Unknown	Unknown	Unknown	Llobregat River Delta North-Easetern Spain	Spain	Europe	Sequencing	Unknown	RNA	Unknown	Adult
Birnberg_Viruses_2020	Meaban virus	Flaviviridae	Meaban virus	Unknown	Unknown	Unknown	Llobregat River Delta North-Easetern Spain	Spain	Europe	Sequencing	Unknown	RNA	Unknown	Adult
Birnberg_Viruses_2020	Xishuangbanna Aedes flavivirus	Flaviviridae	Xishuangbanna aedes flavivirus	Unknown	Unknown	Unknown	Llobregat River Delta North-Easetern Spain	Spain	Europe	Sequencing	Unknown	RNA	Unknown	Adult
Birnberg_Viruses_2020	Karumba virus	Flaviviridae	Karumba virus	Unknown	Unknown	Unknown	Llobregat River Delta North-Easetern Spain	Spain	Europe	Sequencing	Unknown	RNA	Unknown	Adult
Birnberg_Viruses_2020	unassigned flaviviridae	Flaviviridae	Unknown	Unknown	Unknown	Unknown	Llobregat River Delta North-Easetern Spain	Spain	Europe	Sequencing	Unknown	RNA	Unknown	Adult
Birnberg_Viruses_2020	Lychnis ringspot virus	Virgaviridae	Lychnis ringspot virus	Unknown	Unknown	Unknown	Llobregat River Delta North-Easetern Spain	Spain	Europe	Sequencing	Unknown	RNA	Unknown	Adult
Birnberg_Viruses_2020	unclassified Tobamovirus	Virgaviridae	Unknown	Unknown	Unknown	Unknown	Llobregat River Delta North-Easetern Spain	Spain	Europe	Sequencing	Unknown	RNA	Unknown	Adult
Birnberg_Viruses_2020	Fusarium poae narnavirus 2	Narnaviridae	Fusarium poae narnavirus 2	Unknown	Unknown	Unknown	Llobregat River Delta North-Easetern Spain	Spain	Europe	Sequencing	Unknown	RNA	Unknown	Adult
Birnberg_Viruses_2020	Aspergillus fumigatus narnavirus 2	Narnaviridae	Aspergillus fumigatus narnavirus 2	Unknown	Unknown	Unknown	Llobregat River Delta North-Easetern Spain	Spain	Europe	Sequencing	Unknown	RNA	Unknown	Adult
Birnberg_Viruses_2020	Aspergillus fumigatus narnavirus 1	Narnaviridae	Aspergillus fumigatus narnavirus 1	Unknown	Unknown	Unknown	Llobregat River Delta North-Easetern Spain	Spain	Europe	Sequencing	Unknown	RNA	Unknown	Adult
Birnberg_Viruses_2020	Sclerotinia sclerotiorum mitovirus 27	Narnaviridae	Sclerotinia sclerotiorum mitovirus 27	Unknown	Unknown	Unknown	Llobregat River Delta North-Easetern Spain	Spain	Europe	Sequencing	Unknown	RNA	Unknown	Adult
Birnberg_Viruses_2020	Rhizoctonia solani mitovirus 6	Narnaviridae	Rhizoctonia solani mitovirus 6	Unknown	Unknown	Unknown	Llobregat River Delta North-Easetern Spain	Spain	Europe	Sequencing	Unknown	RNA	Unknown	Adult
Birnberg_Viruses_2020	Erysiphe ncator mitovirus 3	Narnaviridae	Erysiphe necator mitovirus 3	Unknown	Unknown	Unknown	Llobregat River Delta North-Easetern Spain	Spain	Europe	Sequencing	Unknown	RNA	Unknown	Adult
Birnberg_Viruses_2020	Ambrosia artemisiifolia mitovirus 1	Narnaviridae	Ambrosia artemisiifolia mitovirus 1	Unknown	Unknown	Unknown	Llobregat River Delta North-Easetern Spain	Spain	Europe	Sequencing	Unknown	RNA	Unknown	Adult
Birnberg_Viruses_2020	unclassified mitovirus	Narnaviridae	Unknown	Unknown	Unknown	Unknown	Llobregat River Delta North-Easetern Spain	Spain	Europe	Sequencing	Unknown	RNA	Unknown	Adult
Birnberg_Viruses_2020	Phompsis longicolla RNA virus 1	Narnaviridae	Phompsis longicolla rna virus 1	Unknown	Unknown	Unknown	Llobregat River Delta North-Easetern Spain	Spain	Europe	Sequencing	Unknown	RNA	Unknown	Adult
Birnberg_Viruses_2020	unclassified Narnaviridae	Narnaviridae	Unknown	Unknown	Unknown	Unknown	Llobregat River Delta North-Easetern Spain	Spain	Europe	Sequencing	Unknown	RNA	Unknown	Adult
Birnberg_Viruses_2020	Lake sinai virus 1	Narnaviridae	Lake sinai virus 1	Unknown	Unknown	Unknown	Llobregat River Delta North-Easetern Spain	Spain	Europe	Sequencing	Unknown	RNA	Unknown	Adult
Birnberg_Viruses_2020	Lake sinai virus	Narnaviridae	Lake sinai virus	Unknown	Unknown	Unknown	Llobregat River Delta North-Easetern Spain	Spain	Europe	Sequencing	Unknown	RNA	Unknown	Adult
Birnberg_Viruses_2020	Rhizoctonia solani ourmia-like virus 1 RNA 1	Narnaviridae	Rhizoctonia solani ourmia-like virus 1 rna 1	Unknown	Unknown	Unknown	Llobregat River Delta North-Easetern Spain	Spain	Europe	Sequencing	Unknown	RNA	Unknown	Adult
Birnberg_Viruses_2020	Magnaporthe oryzae ourmia-like virus	Narnaviridae	Magnaporthe oryzae ourmia-like virus	Unknown	Unknown	Unknown	Llobregat River Delta North-Easetern Spain	Spain	Europe	Sequencing	Unknown	RNA	Unknown	Adult
Birnberg_Viruses_2020	Dezidougou virus	Unknown	Dezidougou virus	Unknown	Unknown	Unknown	Llobregat River Delta North-Easetern Spain	Spain	Europe	Sequencing	Unknown	RNA	Unknown	Adult
Birnberg_Viruses_2020	Negevirus nona 1	Unknown	Negevirus nona 1	Unknown	Unknown	Unknown	Llobregat River Delta North-Easetern Spain	Spain	Europe	Sequencing	Unknown	RNA	Unknown	Adult
Birnberg_Viruses_2020	Cucurbit aphid-borne yellows virus	Solemoviridae	Cucurbit aphid-borne yellows virus	Unknown	Unknown	Unknown	Llobregat River Delta North-Easetern Spain	Spain	Europe	Sequencing	Unknown	RNA	Unknown	Adult
Birnberg_Viruses_2020	Culex-associated Luteo-like virus	Luteoviridae	Culex-associated luteo-like virus	Unknown	Unknown	Unknown	Llobregat River Delta North-Easetern Spain	Spain	Europe	Sequencing	Unknown	RNA	Unknown	Adult
Birnberg_Viruses_2020	Cucumber vein yellowing virus	Potyviridae	Cucumber vein yellowing virus	Unknown	Unknown	Unknown	Llobregat River Delta North-Easetern Spain	Spain	Europe	Sequencing	Unknown	RNA	Unknown	Adult
Birnberg_Viruses_2020	Potato virus Y	Potyviridae	Potato virus y	Unknown	Unknown	Unknown	Llobregat River Delta North-Easetern Spain	Spain	Europe	Sequencing	Unknown	RNA	Unknown	Adult
Birnberg_Viruses_2020	Sowbane mosaic virus	Solemoviridae	Sowbane mosaic virus	Unknown	Unknown	Unknown	Llobregat River Delta North-Easetern Spain	Spain	Europe	Sequencing	Unknown	RNA	Unknown	Adult
Birnberg_Viruses_2020	Bat sobemovirus	Solemoviridae	Bat sobemovirus	Unknown	Unknown	Unknown	Llobregat River Delta North-Easetern Spain	Spain	Europe	Sequencing	Unknown	RNA	Unknown	Adult
Birnberg_Viruses_2020	Citrus tristeza virus	Closteroviridae	Citrus tristeza virus	Unknown	Unknown	Unknown	Llobregat River Delta North-Easetern Spain	Spain	Europe	Sequencing	Unknown	RNA	Unknown	Adult
Birnberg_Viruses_2020	Sclerotinia sclerotiorium umbra-like virus 3	Tombusviridae	Sclerotinia sclerotiorium umbra-like virus 3	Unknown	Unknown	Unknown	Llobregat River Delta North-Easetern Spain	Spain	Europe	Sequencing	Unknown	RNA	Unknown	Adult
Birnberg_Viruses_2020	Culex associated tombus-like virus	Tombusviridae	Culex associated tombus-like virus	Unknown	Unknown	Unknown	Llobregat River Delta North-Easetern Spain	Spain	Europe	Sequencing	Unknown	RNA	Unknown	Adult
Birnberg_Viruses_2020	unassigned Tombusviridae	Tombusviridae	Unknown	Unknown	Unknown	Unknown	Llobregat River Delta North-Easetern Spain	Spain	Europe	Sequencing	Unknown	RNA	Unknown	Adult
Birnberg_Viruses_2020	Ageratum latent virus	Bromoviridae	Ageratum latent virus	Unknown	Unknown	Unknown	Llobregat River Delta North-Easetern Spain	Spain	Europe	Sequencing	Unknown	RNA	Unknown	Adult
Birnberg_Viruses_2020	Parietaria mottle virus	Bromoviridae	Parietaria mottle virus	Unknown	Unknown	Unknown	Llobregat River Delta North-Easetern Spain	Spain	Europe	Sequencing	Unknown	RNA	Unknown	Adult
Birnberg_Viruses_2020	Fragaria chiloensis latent virus	Bromoviridae	Fragaria chiloensis latent virus	Unknown	Unknown	Unknown	Llobregat River Delta North-Easetern Spain	Spain	Europe	Sequencing	Unknown	RNA	Unknown	Adult
Birnberg_Viruses_2020	unassigned Ilarvirus	Bromoviridae	Unknown	Unknown	Unknown	Unknown	Llobregat River Delta North-Easetern Spain	Spain	Europe	Sequencing	Unknown	RNA	Unknown	Adult
Birnberg_Viruses_2020	Tomato necrotic spot virus	Bromoviridae	Tomato necrotic spot virus	Unknown	Unknown	Unknown	Llobregat River Delta North-Easetern Spain	Spain	Europe	Sequencing	Unknown	RNA	Unknown	Adult
Birnberg_Viruses_2020	Alfalfa mosaic virus	Bromoviridae	Alfalfa mosaic virus	Unknown	Unknown	Unknown	Llobregat River Delta North-Easetern Spain	Spain	Europe	Sequencing	Unknown	RNA	Unknown	Adult
Birnberg_Viruses_2020	Pelargonium zomate spot virus	Bromoviridae	Pelargonium zomate spot virus	Unknown	Unknown	Unknown	Llobregat River Delta North-Easetern Spain	Spain	Europe	Sequencing	Unknown	RNA	Unknown	Adult
Birnberg_Viruses_2020	Pariacoto virus	Nodaviridae	Pariacoto virus	Unknown	Unknown	Unknown	Llobregat River Delta North-Easetern Spain	Spain	Europe	Sequencing	Unknown	RNA	Unknown	Adult
Birnberg_Viruses_2020	unassigned Alphanodavirus	Nodaviridae	Unknown	Unknown	Unknown	Unknown	Llobregat River Delta North-Easetern Spain	Spain	Europe	Sequencing	Unknown	RNA	Unknown	Adult
Birnberg_Viruses_2020	Wuhan nodavirus	Nodaviridae	Wuhan nodavirus	Unknown	Unknown	Unknown	Llobregat River Delta North-Easetern Spain	Spain	Europe	Sequencing	Unknown	RNA	Unknown	Adult
Birnberg_Viruses_2020	Culex mosquito virus 1	Nodaviridae	Culex mosquito virus 1	Unknown	Unknown	Unknown	Llobregat River Delta North-Easetern Spain	Spain	Europe	Sequencing	Unknown	RNA	Unknown	Adult
Birnberg_Viruses_2020	Culex mosquito virus 4	Chuviridae	Culex mosquito virus 4	Unknown	Unknown	Unknown	Llobregat River Delta North-Easetern Spain	Spain	Europe	Sequencing	Unknown	RNA	Unknown	Adult
Birnberg_Viruses_2020	Culex Hubei-like virus	Nodaviridae	Culex hubei-like virus	Unknown	Unknown	Unknown	Llobregat River Delta North-Easetern Spain	Spain	Europe	Sequencing	Unknown	RNA	Unknown	Adult
Birnberg_Viruses_2020	Unclassified nodaviridae	Nodaviridae	Unknown	Unknown	Unknown	Unknown	Llobregat River Delta North-Easetern Spain	Spain	Europe	Sequencing	Unknown	RNA	Unknown	Adult
Birnberg_Viruses_2020	HVAC-associated RNA virus 1	Nodaviridae	Hvac-associated rna virus 1	Unknown	Unknown	Unknown	Llobregat River Delta North-Easetern Spain	Spain	Europe	Sequencing	Unknown	RNA	Unknown	Adult
Birnberg_Viruses_2020	Culex pipiens associated Tunisia virus	Unknown	Culex pipiens-associated tunisia virus	Unknown	Unknown	Unknown	Llobregat River Delta North-Easetern Spain	Spain	Europe	Sequencing	Unknown	RNA	Unknown	Adult
Birnberg_Viruses_2020	Chronic bee paralysis virus	Nodaviridae	Chronic bee paralysis virus	Unknown	Unknown	Unknown	Llobregat River Delta North-Easetern Spain	Spain	Europe	Sequencing	Unknown	RNA	Unknown	Adult
Birnberg_Viruses_2020	unclassified ssRNA+ viruses	Nodaviridae	Unknown	Unknown	Unknown	Unknown	Llobregat River Delta North-Easetern Spain	Spain	Europe	Sequencing	Unknown	RNA	Unknown	Adult
Birnberg_Viruses_2020	Seattle Prectang virus	Peribunyaviridae	Seattle prectang virus	Unknown	Unknown	Unknown	Llobregat River Delta North-Easetern Spain	Spain	Europe	Sequencing	Unknown	RNA	Unknown	Adult
Birnberg_Viruses_2020	Apis bunyavirus 2	Peribunyaviridae	Apis bunyavirus 2	Unknown	Unknown	Unknown	Llobregat River Delta North-Easetern Spain	Spain	Europe	Sequencing	Unknown	RNA	Unknown	Adult
Birnberg_Viruses_2020	Ganda bee virus	Peribunyaviridae	Ganda bee virus	Unknown	Unknown	Unknown	Llobregat River Delta North-Easetern Spain	Spain	Europe	Sequencing	Unknown	RNA	Unknown	Adult
Birnberg_Viruses_2020	Buttonwillow virus	Peribunyaviridae	Buttonwillow virus	Unknown	Unknown	Unknown	Llobregat River Delta North-Easetern Spain	Spain	Europe	Sequencing	Unknown	RNA	Unknown	Adult
Birnberg_Viruses_2020	Wuchang cockroach virus 1	Phasmaviridae	Wuchang cockroach virus 1	Unknown	Unknown	Unknown	Llobregat River Delta North-Easetern Spain	Spain	Europe	Sequencing	Unknown	RNA	Unknown	Adult
Birnberg_Viruses_2020	Shuangao insect virus 2	Phasmaviridae	Shuangao insect virus 2	Unknown	Unknown	Unknown	Llobregat River Delta North-Easetern Spain	Spain	Europe	Sequencing	Unknown	RNA	Unknown	Adult
Birnberg_Viruses_2020	Phasi charoen-like phasivirus	Phenuiviridae	Phasi charoen-like virus	Unknown	Unknown	Unknown	Llobregat River Delta North-Easetern Spain	Spain	Europe	Sequencing	Unknown	RNA	Unknown	Adult
Birnberg_Viruses_2020	Laurel lake virus	Phenuiviridae	Laurel lake virus	Unknown	Unknown	Unknown	Llobregat River Delta North-Easetern Spain	Spain	Europe	Sequencing	Unknown	RNA	Unknown	Adult
Birnberg_Viruses_2020	Cumuto virus	Phenuiviridae	Cumuto virus	Unknown	Unknown	Unknown	Llobregat River Delta North-Easetern Spain	Spain	Europe	Sequencing	Unknown	RNA	Unknown	Adult
Birnberg_Viruses_2020	Hubei lepidoptera virus 1	Phenuiviridae	Hubei lepidoptera virus 1	Unknown	Unknown	Unknown	Llobregat River Delta North-Easetern Spain	Spain	Europe	Sequencing	Unknown	RNA	Unknown	Adult
Birnberg_Viruses_2020	Citrus concave gum-associated virus	Phenuiviridae	Citrus concave gum-associated virus	Unknown	Unknown	Unknown	Llobregat River Delta North-Easetern Spain	Spain	Europe	Sequencing	Unknown	RNA	Unknown	Adult
Birnberg_Viruses_2020	Bunyaviridae environmental sample	Peribunyaviridae	Bunyaviridae environmental sample	Unknown	Unknown	Unknown	Llobregat River Delta North-Easetern Spain	Spain	Europe	Sequencing	Unknown	RNA	Unknown	Adult
Birnberg_Viruses_2020	Culex Bunya-like virus	Unknown	Culex bunya-like virus	Unknown	Unknown	Unknown	Llobregat River Delta North-Easetern Spain	Spain	Europe	Sequencing	Unknown	RNA	Unknown	Adult
Birnberg_Viruses_2020	Yongsan bunyavirus 1	Unknown	Yongsan bunyavirus 1	Unknown	Unknown	Unknown	Llobregat River Delta North-Easetern Spain	Spain	Europe	Sequencing	Unknown	RNA	Unknown	Adult
Birnberg_Viruses_2020	unassigned bunyavirus 1	Peribunyaviridae	Unknown	Unknown	Unknown	Unknown	Llobregat River Delta North-Easetern Spain	Spain	Europe	Sequencing	Unknown	RNA	Unknown	Adult
Birnberg_Viruses_2020	Jingshan fly virus 1	Orthomyxoviridae	Jingshan fly virus 1	Unknown	Unknown	Unknown	Llobregat River Delta North-Easetern Spain	Spain	Europe	Sequencing	Unknown	RNA	Unknown	Adult
Birnberg_Viruses_2020	Wuhan mosquito virus 5	Orthomyxoviridae	Wuhan mosquito virus 5	Unknown	Unknown	Unknown	Llobregat River Delta North-Easetern Spain	Spain	Europe	Sequencing	Unknown	RNA	Unknown	Adult
Birnberg_Viruses_2020	Wuhan mosquito virus 6	Orthomyxoviridae	Wuhan mosquito virus 6	Unknown	Unknown	Unknown	Llobregat River Delta North-Easetern Spain	Spain	Europe	Sequencing	Unknown	RNA	Unknown	Adult
Birnberg_Viruses_2020	Wuhan mosquito virus 7	Orthomyxoviridae	Wuhan mosquito virus 7	Unknown	Unknown	Unknown	Llobregat River Delta North-Easetern Spain	Spain	Europe	Sequencing	Unknown	RNA	Unknown	Adult
Birnberg_Viruses_2020	unclassified Quaranjavirus	Orthomyxoviridae	Unknown	Unknown	Unknown	Unknown	Llobregat River Delta North-Easetern Spain	Spain	Europe	Sequencing	Unknown	RNA	Unknown	Adult
Birnberg_Viruses_2020	Photinus pyralis orthomyxo-like virus 1	Orthomyxoviridae	Photinus pyralis orthomyxo-like virus 1	Unknown	Unknown	Unknown	Llobregat River Delta North-Easetern Spain	Spain	Europe	Sequencing	Unknown	RNA	Unknown	Adult
Birnberg_Viruses_2020	Photinus pyralis orthomyxo-like virus 2	Orthomyxoviridae	Photinus pyralis orthomyxo-like virus 2	Unknown	Unknown	Unknown	Llobregat River Delta North-Easetern Spain	Spain	Europe	Sequencing	Unknown	RNA	Unknown	Adult
Birnberg_Viruses_2020	Joinjakaka virus	Rhabdoviridae	Joinjakaka virus	Unknown	Unknown	Unknown	Llobregat River Delta North-Easetern Spain	Spain	Europe	Sequencing	Unknown	RNA	Unknown	Adult
Birnberg_Viruses_2020	Marco virus	Rhabdoviridae	Marco virus	Unknown	Unknown	Unknown	Llobregat River Delta North-Easetern Spain	Spain	Europe	Sequencing	Unknown	RNA	Unknown	Adult
Birnberg_Viruses_2020	yata virus	Rhabdoviridae	Yata virus	Unknown	Unknown	Unknown	Llobregat River Delta North-Easetern Spain	Spain	Europe	Sequencing	Unknown	RNA	Unknown	Adult
Birnberg_Viruses_2020	Obidhiang virus	Rhabdoviridae	Obidhiang virus	Unknown	Unknown	Unknown	Llobregat River Delta North-Easetern Spain	Spain	Europe	Sequencing	Unknown	RNA	Unknown	Adult
Birnberg_Viruses_2020	Keuraliba virus	Rhabdoviridae	Keuraliba virus	Unknown	Unknown	Unknown	Llobregat River Delta North-Easetern Spain	Spain	Europe	Sequencing	Unknown	RNA	Unknown	Adult
Birnberg_Viruses_2020	kern canyon virus	Rhabdoviridae	Kern canyon virus	Unknown	Unknown	Unknown	Llobregat River Delta North-Easetern Spain	Spain	Europe	Sequencing	Unknown	RNA	Unknown	Adult
Birnberg_Viruses_2020	unclassified Sigmavirus	Rhabdoviridae	Unknown	Unknown	Unknown	Unknown	Llobregat River Delta North-Easetern Spain	Spain	Europe	Sequencing	Unknown	RNA	Unknown	Adult
Birnberg_Viruses_2020	Beatrice Hill virus	Rhabdoviridae	Beatrice hill virus	Unknown	Unknown	Unknown	Llobregat River Delta North-Easetern Spain	Spain	Europe	Sequencing	Unknown	RNA	Unknown	Adult
Birnberg_Viruses_2020	unclassified Rhabdoviridae	Rhabdoviridae	Unknown	Unknown	Unknown	Unknown	Llobregat River Delta North-Easetern Spain	Spain	Europe	Sequencing	Unknown	RNA	Unknown	Adult
Birnberg_Viruses_2020	Apid rhabdovirus 1	Rhabdoviridae	Apis rhabdovirus 1	Unknown	Unknown	Unknown	Llobregat River Delta North-Easetern Spain	Spain	Europe	Sequencing	Unknown	RNA	Unknown	Adult
Birnberg_Viruses_2020	Aedes anphevirus	Xinmoviridae	Aedes anphevirus	Unknown	Unknown	Unknown	Llobregat River Delta North-Easetern Spain	Spain	Europe	Sequencing	Unknown	RNA	Unknown	Adult
Birnberg_Viruses_2020	unassigned Monomegavirales	Unknown	Unknown	Unknown	Unknown	Unknown	Llobregat River Delta North-Easetern Spain	Spain	Europe	Sequencing	Unknown	RNA	Unknown	Adult
Birnberg_Viruses_2020	Wuhan louse fly virus 6	Chuviridae	Wuhan louse fly virus 6	Unknown	Unknown	Unknown	Llobregat River Delta North-Easetern Spain	Spain	Europe	Sequencing	Unknown	RNA	Unknown	Adult
Birnberg_Viruses_2020	Wuhan louse fly virus 2	Unknown	Wuhan louse fly virus 2	Unknown	Unknown	Unknown	Llobregat River Delta North-Easetern Spain	Spain	Europe	Sequencing	Unknown	RNA	Unknown	Adult
Birnberg_Viruses_2020	Wuhan louse fly virus 11	Unknown	Wuhan louse fly virus 11	Unknown	Unknown	Unknown	Llobregat River Delta North-Easetern Spain	Spain	Europe	Sequencing	Unknown	RNA	Unknown	Adult
Birnberg_Viruses_2020	Pear alphapartitivirus	Partitiviridae	Pear alphapartitivirus	Unknown	Unknown	Unknown	Llobregat River Delta North-Easetern Spain	Spain	Europe	Sequencing	Unknown	RNA	Unknown	Adult
Birnberg_Viruses_2020	Medicago sativa alphapartitivirus 1	Partitiviridae	Medicago sativa alphapartitivirus 1	Unknown	Unknown	Unknown	Llobregat River Delta North-Easetern Spain	Spain	Europe	Sequencing	Unknown	RNA	Unknown	Adult
Birnberg_Viruses_2020	Helicobasidium mompa partitivirus V1-1	Partitiviridae	Helicobasidium mompa partitivirus v1-1	Unknown	Unknown	Unknown	Llobregat River Delta North-Easetern Spain	Spain	Europe	Sequencing	Unknown	RNA	Unknown	Adult
Birnberg_Viruses_2020	unclassified alphapartitivirus	Partitiviridae	Unknown	Unknown	Unknown	Unknown	Llobregat River Delta North-Easetern Spain	Spain	Europe	Sequencing	Unknown	RNA	Unknown	Adult
Birnberg_Viruses_2020	White clover cryptic virus 2	Partitiviridae	White clover cryptic virus 2	Unknown	Unknown	Unknown	Llobregat River Delta North-Easetern Spain	Spain	Europe	Sequencing	Unknown	RNA	Unknown	Adult
Birnberg_Viruses_2020	Crimson clover cryptic virus 2	Partitiviridae	Crimson clover cryptic virus 2	Unknown	Unknown	Unknown	Llobregat River Delta North-Easetern Spain	Spain	Europe	Sequencing	Unknown	RNA	Unknown	Adult
Birnberg_Viruses_2020	Pleurotus ostreatus virus 1	Partitiviridae	Pleurotus ostreatus virus 1	Unknown	Unknown	Unknown	Llobregat River Delta North-Easetern Spain	Spain	Europe	Sequencing	Unknown	RNA	Unknown	Adult
Birnberg_Viruses_2020	unclassified Betapartitivirus	Partitiviridae	Unknown	Unknown	Unknown	Unknown	Llobregat River Delta North-Easetern Spain	Spain	Europe	Sequencing	Unknown	RNA	Unknown	Adult
Birnberg_Viruses_2020	Spinach deltapartitivirus 1	Partitiviridae	Spinach deltapartitivirus 1	Unknown	Unknown	Unknown	Llobregat River Delta North-Easetern Spain	Spain	Europe	Sequencing	Unknown	RNA	Unknown	Adult
Birnberg_Viruses_2020	Pepper cryptic virus 2	Partitiviridae	Pepper cryptic virus 2	Unknown	Unknown	Unknown	Llobregat River Delta North-Easetern Spain	Spain	Europe	Sequencing	Unknown	RNA	Unknown	Adult
Birnberg_Viruses_2020	Fig cryptic virus	Partitiviridae	Fig cryptic virus	Unknown	Unknown	Unknown	Llobregat River Delta North-Easetern Spain	Spain	Europe	Sequencing	Unknown	RNA	Unknown	Adult
Birnberg_Viruses_2020	Beet cryptic virus 2	Partitiviridae	Beet cryptic virus 2	Unknown	Unknown	Unknown	Llobregat River Delta North-Easetern Spain	Spain	Europe	Sequencing	Unknown	RNA	Unknown	Adult
Birnberg_Viruses_2020	Pepper cryptic virus 1	Partitiviridae	Pepper cryptic virus 1	Unknown	Unknown	Unknown	Llobregat River Delta North-Easetern Spain	Spain	Europe	Sequencing	Unknown	RNA	Unknown	Adult
Birnberg_Viruses_2020	unclassified Deltapartitivirus	Partitiviridae	Unknown	Unknown	Unknown	Unknown	Llobregat River Delta North-Easetern Spain	Spain	Europe	Sequencing	Unknown	RNA	Unknown	Adult
Birnberg_Viruses_2020	Fusaium solani virus 1	Partitiviridae	Fusarium solani virus 1	Unknown	Unknown	Unknown	Llobregat River Delta North-Easetern Spain	Spain	Europe	Sequencing	Unknown	RNA	Unknown	Adult
Birnberg_Viruses_2020	Ophiostoma partitivirus 1	Partitiviridae	Ophiostoma partitivirus 1	Unknown	Unknown	Unknown	Llobregat River Delta North-Easetern Spain	Spain	Europe	Sequencing	Unknown	RNA	Unknown	Adult
Birnberg_Viruses_2020	rose partitivirus	Partitiviridae	Rose partitivirus	Unknown	Unknown	Unknown	Llobregat River Delta North-Easetern Spain	Spain	Europe	Sequencing	Unknown	RNA	Unknown	Adult
Birnberg_Viruses_2020	Pittosporum cryptic virus-1	Partitiviridae	Pittosporum cryptic virus-1	Unknown	Unknown	Unknown	Llobregat River Delta North-Easetern Spain	Spain	Europe	Sequencing	Unknown	RNA	Unknown	Adult
Birnberg_Viruses_2020	Raphanus sativus cryptic virus 3	Partitiviridae	Raphanus sativus cryptic virus 3	Unknown	Unknown	Unknown	Llobregat River Delta North-Easetern Spain	Spain	Europe	Sequencing	Unknown	RNA	Unknown	Adult
Birnberg_Viruses_2020	Persimmon cryptic virus	Partitiviridae	Persimmon cryptic virus	Unknown	Unknown	Unknown	Llobregat River Delta North-Easetern Spain	Spain	Europe	Sequencing	Unknown	RNA	Unknown	Adult
Birnberg_Viruses_2020	Linepithema humile partiti-like virus 1	Partitiviridae	Linepithema humile partiti-like virus 1	Unknown	Unknown	Unknown	Llobregat River Delta North-Easetern Spain	Spain	Europe	Sequencing	Unknown	RNA	Unknown	Adult
Birnberg_Viruses_2020	Podosphaera prunicola partitivirus 4	Partitiviridae	Podosphaera prunicola partitivirus 4	Unknown	Unknown	Unknown	Llobregat River Delta North-Easetern Spain	Spain	Europe	Sequencing	Unknown	RNA	Unknown	Adult
Birnberg_Viruses_2020	unclassified partitiviridae	Partitiviridae	Unknown	Unknown	Unknown	Unknown	Llobregat River Delta North-Easetern Spain	Spain	Europe	Sequencing	Unknown	RNA	Unknown	Adult
Birnberg_Viruses_2020	Saccharomyces cerevisiae virus L-A-lus	Totiviridae	Saccharomyces cerevisiae virus l-a-lus	Unknown	Unknown	Unknown	Llobregat River Delta North-Easetern Spain	Spain	Europe	Sequencing	Unknown	RNA	Unknown	Adult
Birnberg_Viruses_2020	Saccharomyces cerevisiae virus L-A	Totiviridae	Saccharomyces cerevisiae virus l-a	Unknown	Unknown	Unknown	Llobregat River Delta North-Easetern Spain	Spain	Europe	Sequencing	Unknown	RNA	Unknown	Adult
Birnberg_Viruses_2020	Scheffersomyces segobiensis virus L	Totiviridae	Scheffersomyces segobiensis virus l	Unknown	Unknown	Unknown	Llobregat River Delta North-Easetern Spain	Spain	Europe	Sequencing	Unknown	RNA	Unknown	Adult
Birnberg_Viruses_2020	unclassified totivirus	Totiviridae	Unknown	Unknown	Unknown	Unknown	Llobregat River Delta North-Easetern Spain	Spain	Europe	Sequencing	Unknown	RNA	Unknown	Adult
Birnberg_Viruses_2020	Pterostylis sanguinea totivirus A	Totiviridae	Pterostylis sanguinea totivirus a	Unknown	Unknown	Unknown	Llobregat River Delta North-Easetern Spain	Spain	Europe	Sequencing	Unknown	RNA	Unknown	Adult
Birnberg_Viruses_2020	Saccheromyces kudriavzevii virus L-A-1082	Totiviridae	Saccheromyces kudriavzevii virus l-a-1082	Unknown	Unknown	Unknown	Llobregat River Delta North-Easetern Spain	Spain	Europe	Sequencing	Unknown	RNA	Unknown	Adult
Birnberg_Viruses_2020	Saccheromyces paradoxus virus L-A-4650	Totiviridae	Saccheromyces paradoxus virus l-a-4650	Unknown	Unknown	Unknown	Llobregat River Delta North-Easetern Spain	Spain	Europe	Sequencing	Unknown	RNA	Unknown	Adult
Birnberg_Viruses_2020	Saccheromyces paradoxus virus L-A-45	Totiviridae	Saccheromyces paradoxus virus l-a-45	Unknown	Unknown	Unknown	Llobregat River Delta North-Easetern Spain	Spain	Europe	Sequencing	Unknown	RNA	Unknown	Adult
Birnberg_Viruses_2020	Saccheromyces kudriavzevii virus L-A1	Totiviridae	Saccheromyces kudriavzevii virus l-a1	Unknown	Unknown	Unknown	Llobregat River Delta North-Easetern Spain	Spain	Europe	Sequencing	Unknown	RNA	Unknown	Adult
Birnberg_Viruses_2020	Saccheromyces uvarum virus L-A-10560	Totiviridae	Saccheromyces uvarum virus l-a-10560	Unknown	Unknown	Unknown	Llobregat River Delta North-Easetern Spain	Spain	Europe	Sequencing	Unknown	RNA	Unknown	Adult
Birnberg_Viruses_2020	Camponotus nipponicus virus	Totiviridae	Camponotus nipponicus virus	Unknown	Unknown	Unknown	Llobregat River Delta North-Easetern Spain	Spain	Europe	Sequencing	Unknown	RNA	Unknown	Adult
Birnberg_Viruses_2020	Camponotus yamaoki virus	Totiviridae	Camponotus yamaoki virus	Unknown	Unknown	Unknown	Llobregat River Delta North-Easetern Spain	Spain	Europe	Sequencing	Unknown	RNA	Unknown	Adult
Birnberg_Viruses_2020	Phaseolus vulgaris alphaendornavirus 2	Endornaviridae	Phaseolus vulgaris alphaendornavirus 2	Unknown	Unknown	Unknown	Llobregat River Delta North-Easetern Spain	Spain	Europe	Sequencing	Unknown	RNA	Unknown	Adult
Birnberg_Viruses_2020	Helianthus annuus alphaendornavirus	Endornaviridae	Helianthus annuus alphaendornavirus	Unknown	Unknown	Unknown	Llobregat River Delta North-Easetern Spain	Spain	Europe	Sequencing	Unknown	RNA	Unknown	Adult
Birnberg_Viruses_2020	Persea americana alphaendornavirus 1	Endornaviridae	Persea americana alphaendornavirus 1	Unknown	Unknown	Unknown	Llobregat River Delta North-Easetern Spain	Spain	Europe	Sequencing	Unknown	RNA	Unknown	Adult
Birnberg_Viruses_2020	Bell pepper alphaendornavirus	Endornaviridae	Bell pepper alphaendornavirus	Unknown	Unknown	Unknown	Llobregat River Delta North-Easetern Spain	Spain	Europe	Sequencing	Unknown	RNA	Unknown	Adult
Birnberg_Viruses_2020	Grapevine endophyte	Endornaviridae	Grapevine endophyte	Unknown	Unknown	Unknown	Llobregat River Delta North-Easetern Spain	Spain	Europe	Sequencing	Unknown	RNA	Unknown	Adult
Birnberg_Viruses_2020	alphaendornavirus	Endornaviridae	Alphaendornavirus	Unknown	Unknown	Unknown	Llobregat River Delta North-Easetern Spain	Spain	Europe	Sequencing	Unknown	RNA	Unknown	Adult
Birnberg_Viruses_2020	Winged bean alphaendornavirus 1	Endornaviridae	Winged bean alphaendornavirus 1	Unknown	Unknown	Unknown	Llobregat River Delta North-Easetern Spain	Spain	Europe	Sequencing	Unknown	RNA	Unknown	Adult
Birnberg_Viruses_2020	unclassified Alphaendornavirus	Endornaviridae	Unknown	Unknown	Unknown	Unknown	Llobregat River Delta North-Easetern Spain	Spain	Europe	Sequencing	Unknown	RNA	Unknown	Adult
Birnberg_Viruses_2020	Phaseolus vulgaris endornavirus 3	Endornaviridae	Phaseolus vulgaris endornavirus 3	Unknown	Unknown	Unknown	Llobregat River Delta North-Easetern Spain	Spain	Europe	Sequencing	Unknown	RNA	Unknown	Adult
Birnberg_Viruses_2020	Ceratobasidium endornavirus G	Endornaviridae	Ceratobasidium endornavirus g	Unknown	Unknown	Unknown	Llobregat River Delta North-Easetern Spain	Spain	Europe	Sequencing	Unknown	RNA	Unknown	Adult
Birnberg_Viruses_2020	Rhizoctonia solani endornavirus 1	Endornaviridae	Rhizoctonia solani endornavirus 1	Unknown	Unknown	Unknown	Llobregat River Delta North-Easetern Spain	Spain	Europe	Sequencing	Unknown	RNA	Unknown	Adult
Birnberg_Viruses_2020	unclassified Endornaviridae	Endornaviridae	Unknown	Unknown	Unknown	Unknown	Llobregat River Delta North-Easetern Spain	Spain	Europe	Sequencing	Unknown	RNA	Unknown	Adult
Birnberg_Viruses_2020	unclassified Picobirnaviridae	Picobirnaviridae	Unknown	Unknown	Unknown	Unknown	Llobregat River Delta North-Easetern Spain	Spain	Europe	Sequencing	Unknown	RNA	Unknown	Adult
Birnberg_Viruses_2020	Persea americana chrysovirus	Chrysoviridae	Persea americana chrysovirus	Unknown	Unknown	Unknown	Llobregat River Delta North-Easetern Spain	Spain	Europe	Sequencing	Unknown	RNA	Unknown	Adult
Birnberg_Viruses_2020	Sclerotinia sclerotiorum hypovirus 3	Hypoviridae	Sclerotinia sclerotiorum hypovirus 3	Unknown	Unknown	Unknown	Llobregat River Delta North-Easetern Spain	Spain	Europe	Sequencing	Unknown	RNA	Unknown	Adult
Birnberg_Viruses_2020	unclassified Hypoviridae	Hypoviridae	Unknown	Unknown	Unknown	Unknown	Llobregat River Delta North-Easetern Spain	Spain	Europe	Sequencing	Unknown	RNA	Unknown	Adult
Birnberg_Viruses_2020	Rubber dandelion latent virus 2	Amalgaviridae	Rubber dandelion latent virus 2	Unknown	Unknown	Unknown	Llobregat River Delta North-Easetern Spain	Spain	Europe	Sequencing	Unknown	RNA	Unknown	Adult
Birnberg_Viruses_2020	unclassified Amalgaviridae	Amalgaviridae	Unknown	Unknown	Unknown	Unknown	Llobregat River Delta North-Easetern Spain	Spain	Europe	Sequencing	Unknown	RNA	Unknown	Adult
Birnberg_Viruses_2020	Rice gall dwarf virus	Reoviridae	Rice gall dwarf virus	Unknown	Unknown	Unknown	Llobregat River Delta North-Easetern Spain	Spain	Europe	Sequencing	Unknown	RNA	Unknown	Adult
Birnberg_Viruses_2020	Fako virus	Reoviridae	Fako virus	Unknown	Unknown	Unknown	Llobregat River Delta North-Easetern Spain	Spain	Europe	Sequencing	Unknown	RNA	Unknown	Adult
Birnberg_Viruses_2020	Aedes pseudoscutellaris reovirus	Reoviridae	Aedes pseudoscutellaris reovirus	Unknown	Unknown	Unknown	Llobregat River Delta North-Easetern Spain	Spain	Europe	Sequencing	Unknown	RNA	Unknown	Adult
Birnberg_Viruses_2020	unclassified Fijivirus	Reoviridae	Unknown	Unknown	Unknown	Unknown	Llobregat River Delta North-Easetern Spain	Spain	Europe	Sequencing	Unknown	RNA	Unknown	Adult
Birnberg_Viruses_2020	Soudat virus	Reoviridae	Soudat virus	Unknown	Unknown	Unknown	Llobregat River Delta North-Easetern Spain	Spain	Europe	Sequencing	Unknown	RNA	Unknown	Adult
Birnberg_Viruses_2020	Cimodo virus	Reoviridae	Cimodo virus	Unknown	Unknown	Unknown	Llobregat River Delta North-Easetern Spain	Spain	Europe	Sequencing	Unknown	RNA	Unknown	Adult
Birnberg_Viruses_2020	Grange virus	Reoviridae	Grange virus	Unknown	Unknown	Unknown	Llobregat River Delta North-Easetern Spain	Spain	Europe	Sequencing	Unknown	RNA	Unknown	Adult
Birnberg_Viruses_2020	unclassified Reoviridae	Reoviridae	Unknown	Unknown	Unknown	Unknown	Llobregat River Delta North-Easetern Spain	Spain	Europe	Sequencing	Unknown	RNA	Unknown	Adult
Birnberg_Viruses_2020	Rosellinia necatrix fusagravirus 3	Reoviridae	Rosellinia necatrix fusagravirus 3	Unknown	Unknown	Unknown	Llobregat River Delta North-Easetern Spain	Spain	Europe	Sequencing	Unknown	RNA	Unknown	Adult
Birnberg_Viruses_2020	Colletotrichum acutatum RNA virus 1	Reoviridae	Colletotrichum acutatum rna virus 1	Unknown	Unknown	Unknown	Llobregat River Delta North-Easetern Spain	Spain	Europe	Sequencing	Unknown	RNA	Unknown	Adult
Birnberg_Viruses_2020	Hubei partiti-like virus 34	Unknown	Hubei partiti-like virus 34	Unknown	Unknown	Unknown	Llobregat River Delta North-Easetern Spain	Spain	Europe	Sequencing	Unknown	RNA	Unknown	Adult
Birnberg_Viruses_2020	Wenzhou sobemo-like virus 4	Unknown	Wenzhou sobemo-like virus 4	Unknown	Unknown	Unknown	Llobregat River Delta North-Easetern Spain	Spain	Europe	Sequencing	Unknown	RNA	Unknown	Adult
Birnberg_Viruses_2020	Hubei mosquito virus 2	Unknown	Hubei mosquito virus 2	Unknown	Unknown	Unknown	Llobregat River Delta North-Easetern Spain	Spain	Europe	Sequencing	Unknown	RNA	Unknown	Adult
Birnberg_Viruses_2020	Hubei picorna-like virus 61	Unknown	Hubei picorna-like virus 61	Unknown	Unknown	Unknown	Llobregat River Delta North-Easetern Spain	Spain	Europe	Sequencing	Unknown	RNA	Unknown	Adult
Birnberg_Viruses_2020	Hubei picorna-like virus 57	Unknown	Hubei picorna-like virus 57	Unknown	Unknown	Unknown	Llobregat River Delta North-Easetern Spain	Spain	Europe	Sequencing	Unknown	RNA	Unknown	Adult
Birnberg_Viruses_2020	Hubei picorna-like virus 15	Unknown	Hubei picorna-like virus 15	Unknown	Unknown	Unknown	Llobregat River Delta North-Easetern Spain	Spain	Europe	Sequencing	Unknown	RNA	Unknown	Adult
Birnberg_Viruses_2020	Hubei picorna-like virus 63	Unknown	Hubei picorna-like virus 63	Unknown	Unknown	Unknown	Llobregat River Delta North-Easetern Spain	Spain	Europe	Sequencing	Unknown	RNA	Unknown	Adult
Birnberg_Viruses_2020	Hubei noda-like virus 11	Unknown	Hubei noda-like virus 11	Unknown	Unknown	Unknown	Llobregat River Delta North-Easetern Spain	Spain	Europe	Sequencing	Unknown	RNA	Unknown	Adult
Birnberg_Viruses_2020	Hubei picorna-like virus 62	Unknown	Hubei picorna-like virus 62	Unknown	Unknown	Unknown	Llobregat River Delta North-Easetern Spain	Spain	Europe	Sequencing	Unknown	RNA	Unknown	Adult
Birnberg_Viruses_2020	Beihai tombus-like virus 11	Unknown	Beihai tombus-like virus 11	Unknown	Unknown	Unknown	Llobregat River Delta North-Easetern Spain	Spain	Europe	Sequencing	Unknown	RNA	Unknown	Adult
Birnberg_Viruses_2020	Hubei picorna-like virus 60	Unknown	Hubei picorna-like virus 60	Unknown	Unknown	Unknown	Llobregat River Delta North-Easetern Spain	Spain	Europe	Sequencing	Unknown	RNA	Unknown	Adult
Birnberg_Viruses_2020	Hubei macula-like virus 2	Unknown	Hubei macula-like virus 2	Unknown	Unknown	Unknown	Llobregat River Delta North-Easetern Spain	Spain	Europe	Sequencing	Unknown	RNA	Unknown	Adult
Birnberg_Viruses_2020	Hymenopteran ambidensovirus 1	Parvoviridae	Hymenopteran ambidensovirus 1	Unknown	Unknown	Unknown	Llobregat River Delta North-Easetern Spain	Spain	Europe	Sequencing	Unknown	RNA	Unknown	Adult
Birnberg_Viruses_2020	Lepidopteran ambidensovirus 1	Parvoviridae	Lepidopteran ambidensovirus 1	Unknown	Unknown	Unknown	Llobregat River Delta North-Easetern Spain	Spain	Europe	Sequencing	Unknown	RNA	Unknown	Adult
Birnberg_Viruses_2020	unassigned Ambidensovirus	Parvoviridae	Unknown	Unknown	Unknown	Unknown	Llobregat River Delta North-Easetern Spain	Spain	Europe	Sequencing	Unknown	RNA	Unknown	Adult
Birnberg_Viruses_2020	Staphylococcus phage 6ec	Siphoviridae	Staphylococcus phage 6ec	Unknown	Unknown	Unknown	Llobregat River Delta North-Easetern Spain	Spain	Europe	Sequencing	Unknown	RNA	Unknown	Adult
Birnberg_Viruses_2020	Rhizobium phage RHEph10	Unknown	Rhizobium phage rheph10	Unknown	Unknown	Unknown	Llobregat River Delta North-Easetern Spain	Spain	Europe	Sequencing	Unknown	RNA	Unknown	Adult
Birnberg_Viruses_2020	Anomala cuprea entomopoxvirus	Poxviridae	Anomala cuprea entomopoxvirus	Unknown	Unknown	Unknown	Llobregat River Delta North-Easetern Spain	Spain	Europe	Sequencing	Unknown	RNA	Unknown	Adult
Birnberg_Viruses_2020	Adoxophyes honmai entomopoxvirus 'L	Poxviridae	Adoxophyes honmai entomopoxvirus 'l'	Unknown	Unknown	Unknown	Llobregat River Delta North-Easetern Spain	Spain	Europe	Sequencing	Unknown	RNA	Unknown	Adult
Birnberg_Viruses_2020	Lymantria xylina nucleopolyhedrovirus	Baculoviridae	Lymantria xylina nucleopolyhedrovirus	Unknown	Unknown	Unknown	Llobregat River Delta North-Easetern Spain	Spain	Europe	Sequencing	Unknown	RNA	Unknown	Adult
Birnberg_Viruses_2020	Musca domestica salivary gland	Hytrosaviridae	Musca domestica salivary gland	Unknown	Unknown	Unknown	Llobregat River Delta North-Easetern Spain	Spain	Europe	Sequencing	Unknown	RNA	Unknown	Adult
Birnberg_Viruses_2020	hypertrophy virus	Hytrosaviridae	Hypertrophy virus	Unknown	Unknown	Unknown	Llobregat River Delta North-Easetern Spain	Spain	Europe	Sequencing	Unknown	RNA	Unknown	Adult
Birnberg_Viruses_2020	Tomelloso virus	Nudiviridae	Tomelloso virus	Unknown	Unknown	Unknown	Llobregat River Delta North-Easetern Spain	Spain	Europe	Sequencing	Unknown	RNA	Unknown	Adult
Birnberg_Viruses_2020	Daeseongdong virus 1	Unknown	Daeseongdong virus 1	Unknown	Unknown	Unknown	Llobregat River Delta North-Easetern Spain	Spain	Europe	Sequencing	Unknown	RNA	Unknown	Adult
Birnberg_Viruses_2020	Dansoman virus	Unknown	Dansoman virus	Unknown	Unknown	Unknown	Llobregat River Delta North-Easetern Spain	Spain	Europe	Sequencing	Unknown	RNA	Unknown	Adult
Birnberg_Viruses_2020	Tomato matilda virus	Unknown	Tomato matilda virus	Unknown	Unknown	Unknown	Llobregat River Delta North-Easetern Spain	Spain	Europe	Sequencing	Unknown	RNA	Unknown	Adult
Birnberg_Viruses_2020	Diabrotica virgifera virgifera virus 1	Unknown	Diabrotica virgifera virgifera virus 1	Unknown	Unknown	Unknown	Llobregat River Delta North-Easetern Spain	Spain	Europe	Sequencing	Unknown	RNA	Unknown	Adult
Birnberg_Viruses_2020	Culicine-associated Z virus	Unknown	Culicine-associated z virus	Unknown	Unknown	Unknown	Llobregat River Delta North-Easetern Spain	Spain	Europe	Sequencing	Unknown	RNA	Unknown	Adult
Birnberg_Viruses_2020	Araticum virus	Unknown	Araticum virus	Unknown	Unknown	Unknown	Llobregat River Delta North-Easetern Spain	Spain	Europe	Sequencing	Unknown	RNA	Unknown	Adult
Birnberg_Viruses_2020	Bloomfield virus	Unknown	Bloomfield virus	Unknown	Unknown	Unknown	Llobregat River Delta North-Easetern Spain	Spain	Europe	Sequencing	Unknown	RNA	Unknown	Adult
Birnberg_Viruses_2020	Linepithema humile virus 1	Unknown	Linepithema humile virus 1	Unknown	Unknown	Unknown	Llobregat River Delta North-Easetern Spain	Spain	Europe	Sequencing	Unknown	RNA	Unknown	Adult
Birnberg_Viruses_2020	Basavirus sp	Unknown	Basavirus sp.	Unknown	Unknown	Unknown	Llobregat River Delta North-Easetern Spain	Spain	Europe	Sequencing	Unknown	RNA	Unknown	Adult
Birnberg_Viruses_2020	Culex luteo -like virus	Unknown	Culex luteo-like virus	Unknown	Unknown	Unknown	Llobregat River Delta North-Easetern Spain	Spain	Europe	Sequencing	Unknown	RNA	Unknown	Adult
Blitvich_JMedEntomol_2010	Culex flavivirus	Flaviviridae	Culex flavivirus	Cx. Pipiens	Culex	Pipiens	Iowa	United states	North-america	PCR	Unknown	RNA	33	Adult
Blitvich_JMedEntomol_2010	Culex flavivirus	Flaviviridae	Culex flavivirus	Cx. Pipiens	Culex	Pipiens	Iowa	United states	North-america	PCR	Unknown	RNA	15	Adult
Blitvich_JMedEntomol_2010	Culex flavivirus	Flaviviridae	Culex flavivirus	Cx. Pipiens	Culex	Pipiens	Iowa	United states	North-america	PCR	Unknown	RNA	15	Adult
Blitvich_JMedEntomol_2010	Culex flavivirus	Flaviviridae	Culex flavivirus	Cx. Pipiens	Culex	Pipiens	Iowa	United states	North-america	PCR	Unknown	RNA	15	Adult
Blitvich_JMedEntomol_2010	Culex flavivirus	Flaviviridae	Culex flavivirus	Cx. Pipiens	Culex	Pipiens	Iowa	United states	North-america	PCR	Unknown	RNA	8	Adult
Blitvich_JMedEntomol_2010	Culex flavivirus	Flaviviridae	Culex flavivirus	Cx. Pipiens	Culex	Pipiens	Iowa	United states	North-america	PCR	Unknown	RNA	3	Adult
Blitvich_JMedEntomol_2010	Culex flavivirus	Flaviviridae	Culex flavivirus	Cx. Pipiens	Culex	Pipiens	Iowa	United states	North-america	PCR	Unknown	RNA	30	Adult
Blitvich_JMedEntomol_2010	Culex flavivirus	Flaviviridae	Culex flavivirus	Cx. Pipiens	Culex	Pipiens	Iowa	United states	North-america	PCR	Unknown	RNA	30	Adult
Blitvich_JMedEntomol_2010	Culex flavivirus	Flaviviridae	Culex flavivirus	Cx. Pipiens	Culex	Pipiens	Iowa	United states	North-america	PCR	Unknown	RNA	30	Adult
Blitvich_JMedEntomol_2010	Culex flavivirus	Flaviviridae	Culex flavivirus	Cx. Pipiens	Culex	Pipiens	Iowa	United states	North-america	PCR	Unknown	RNA	30	Adult
Blitvich_JMedEntomol_2010	Culex flavivirus	Flaviviridae	Culex flavivirus	Cx. Pipiens	Culex	Pipiens	Iowa	United states	North-america	PCR	Unknown	RNA	30	Adult
Blitvich_JMedEntomol_2010	Culex flavivirus	Flaviviridae	Culex flavivirus	Cx. Pipiens	Culex	Pipiens	Iowa	United states	North-america	PCR	Unknown	RNA	7	Adult
Blitvich_JMedEntomol_2010	Culex flavivirus	Flaviviridae	Culex flavivirus	Cx. Pipiens	Culex	Pipiens	Iowa	United states	North-america	PCR	Unknown	RNA	12	Adult
Blitvich_JMedEntomol_2010	Culex flavivirus	Flaviviridae	Culex flavivirus	Cx. Pipiens	Culex	Pipiens	Iowa	United states	North-america	PCR	Unknown	RNA	12	Adult
Blitvich_JMedEntomol_2010	Culex flavivirus	Flaviviridae	Culex flavivirus	Cx. Pipiens	Culex	Pipiens	Iowa	United states	North-america	PCR	Unknown	RNA	12	Adult
Blitvich_JMedEntomol_2010	Culex flavivirus	Flaviviridae	Culex flavivirus	Cx. Pipiens	Culex	Pipiens	Iowa	United states	North-america	PCR	Unknown	RNA	12	Adult
Blitvich_JMedEntomol_2010	Culex flavivirus	Flaviviridae	Culex flavivirus	Cx. Pipiens	Culex	Pipiens	Iowa	United states	North-america	PCR	Unknown	RNA	12	Adult
Blitvich_JMedEntomol_2010	Culex flavivirus	Flaviviridae	Culex flavivirus	Cx. Pipiens	Culex	Pipiens	Iowa	United states	North-america	PCR	Unknown	RNA	12	Adult
Blitvich_JMedEntomol_2010	Culex flavivirus	Flaviviridae	Culex flavivirus	Cx. Pipiens	Culex	Pipiens	Iowa	United states	North-america	PCR	Unknown	RNA	12	Adult
Blitvich_JMedEntomol_2010	Culex flavivirus	Flaviviridae	Culex flavivirus	Cx. Pipiens	Culex	Pipiens	Iowa	United states	North-america	PCR	Unknown	RNA	12	Adult
Blitvich_JMedEntomol_2010	Culex flavivirus	Flaviviridae	Culex flavivirus	Cx. Pipiens	Culex	Pipiens	Iowa	United states	North-america	PCR	Unknown	RNA	12	Adult
Blitvich_JMedEntomol_2010	Culex flavivirus	Flaviviridae	Culex flavivirus	Cx. Pipiens	Culex	Pipiens	Iowa	United states	North-america	PCR	Unknown	RNA	12	Adult
Blitvich_JMedEntomol_2010	Culex flavivirus	Flaviviridae	Culex flavivirus	Cx. Pipiens	Culex	Pipiens	Iowa	United states	North-america	PCR	Unknown	RNA	12	Adult
Blitvich_JMedEntomol_2010	Culex flavivirus	Flaviviridae	Culex flavivirus	Cx. Pipiens	Culex	Pipiens	Iowa	United states	North-america	PCR	Unknown	RNA	12	Adult
Blitvich_JMedEntomol_2010	Culex flavivirus	Flaviviridae	Culex flavivirus	Cx. Pipiens	Culex	Pipiens	Iowa	United states	North-america	PCR	Unknown	RNA	12	Adult
Blitvich_JMedEntomol_2010	Culex flavivirus	Flaviviridae	Culex flavivirus	Cx. Pipiens	Culex	Pipiens	Iowa	United states	North-america	PCR	Unknown	RNA	12	Adult
Blitvich_JMedEntomol_2010	Culex flavivirus	Flaviviridae	Culex flavivirus	Cx. Pipiens	Culex	Pipiens	Iowa	United states	North-america	PCR	Unknown	RNA	300	Adult
Blitvich_JMedEntomol_2010	Culex flavivirus	Flaviviridae	Culex flavivirus	Cx. Pipiens	Culex	Pipiens	Iowa	United states	North-america	PCR	Unknown	RNA	300	Adult
Blitvich_JMedEntomol_2010	Culex flavivirus	Flaviviridae	Culex flavivirus	Cx. Pipiens	Culex	Pipiens	Iowa	United states	North-america	PCR	Unknown	RNA	300	Adult
Blitvich_JMedEntomol_2010	Culex flavivirus	Flaviviridae	Culex flavivirus	Cx. Pipiens	Culex	Pipiens	Iowa	United states	North-america	PCR	Unknown	RNA	300	Adult
Blitvich_JMedEntomol_2010	Culex flavivirus	Flaviviridae	Culex flavivirus	Cx. Pipiens	Culex	Pipiens	Iowa	United states	North-america	PCR	Unknown	RNA	71	Adult
Blitvich_JMedEntomol_2010	Culex flavivirus	Flaviviridae	Culex flavivirus	Cx. Pipiens	Culex	Pipiens	Iowa	United states	North-america	PCR	Unknown	RNA	71	Adult
Blitvich_JMedEntomol_2010	Culex flavivirus	Flaviviridae	Culex flavivirus	Cx. Pipiens	Culex	Pipiens	Iowa	United states	North-america	PCR	Unknown	RNA	71	Adult
Blitvich_JMedEntomol_2010	Culex flavivirus	Flaviviridae	Culex flavivirus	Cx. Pipiens	Culex	Pipiens	Iowa	United states	North-america	PCR	Unknown	RNA	71	Adult
Blitvich_JMedEntomol_2010	Culex flavivirus	Flaviviridae	Culex flavivirus	Cx. Pipiens	Culex	Pipiens	Iowa	United states	North-america	PCR	Unknown	RNA	71	Adult
Blitvich_JMedEntomol_2010	Culex flavivirus	Flaviviridae	Culex flavivirus	Cx. Pipiens	Culex	Pipiens	Iowa	United states	North-america	PCR	Unknown	RNA	71	Adult
Blitvich_JMedEntomol_2010	Culex flavivirus	Flaviviridae	Culex flavivirus	Cx. Pipiens	Culex	Pipiens	Iowa	United states	North-america	PCR	Unknown	RNA	71	Adult
Blitvich_JMedEntomol_2010	Culex flavivirus	Flaviviridae	Culex flavivirus	Cx. Pipiens	Culex	Pipiens	Iowa	United states	North-america	PCR	Unknown	RNA	71	Adult
Blitvich_JMedEntomol_2010	Culex flavivirus	Flaviviridae	Culex flavivirus	Cx. Pipiens	Culex	Pipiens	Iowa	United states	North-america	PCR	Unknown	RNA	71	Adult
Blitvich_JMedEntomol_2010	Culex flavivirus	Flaviviridae	Culex flavivirus	Cx. Pipiens	Culex	Pipiens	Iowa	United states	North-america	PCR	Unknown	RNA	71	Adult
Blitvich_JMedEntomol_2010	Culex flavivirus	Flaviviridae	Culex flavivirus	Cx. Pipiens	Culex	Pipiens	Iowa	United states	North-america	PCR	Unknown	RNA	71	Adult
Blitvich_JMedEntomol_2010	Culex flavivirus	Flaviviridae	Culex flavivirus	Cx. Pipiens	Culex	Pipiens	Iowa	United states	North-america	PCR	Unknown	RNA	71	Adult
Blitvich_JMedEntomol_2010	Culex flavivirus	Flaviviridae	Culex flavivirus	Cx. Pipiens	Culex	Pipiens	Iowa	United states	North-america	PCR	Unknown	RNA	71	Adult
Blitvich_JMedEntomol_2010	Culex flavivirus	Flaviviridae	Culex flavivirus	Cx. Pipiens	Culex	Pipiens	Iowa	United states	North-america	PCR	Unknown	RNA	71	Adult
Blitvich_JMedEntomol_2010	Culex flavivirus	Flaviviridae	Culex flavivirus	Cx. Pipiens	Culex	Pipiens	Iowa	United states	North-america	PCR	Unknown	RNA	28	Adult
Blitvich_JMedEntomol_2010	Culex flavivirus	Flaviviridae	Culex flavivirus	Cx. Pipiens	Culex	Pipiens	Iowa	United states	North-america	PCR	Unknown	RNA	28	Adult
Blitvich_JMedEntomol_2010	Culex flavivirus	Flaviviridae	Culex flavivirus	Cx. Pipiens	Culex	Pipiens	Iowa	United states	North-america	PCR	Unknown	RNA	28	Adult
Blitvich_JMedEntomol_2010	Culex flavivirus	Flaviviridae	Culex flavivirus	Cx. Pipiens	Culex	Pipiens	Iowa	United states	North-america	PCR	Unknown	RNA	28	Adult
Blitvich_JMedEntomol_2010	Culex flavivirus	Flaviviridae	Culex flavivirus	Cx. Pipiens	Culex	Pipiens	Iowa	United states	North-america	PCR	Unknown	RNA	28	Adult
Blitvich_JMedEntomol_2010	Culex flavivirus	Flaviviridae	Culex flavivirus	Cx. Pipiens	Culex	Pipiens	Iowa	United states	North-america	PCR	Unknown	RNA	28	Adult
Blitvich_JMedEntomol_2010	Culex flavivirus	Flaviviridae	Culex flavivirus	Cx. Pipiens	Culex	Pipiens	Iowa	United states	North-america	PCR	Unknown	RNA	28	Adult
Blitvich_JMedEntomol_2010	Culex flavivirus	Flaviviridae	Culex flavivirus	Cx. Tarsalis	Culex	Tarsalis	Iowa	United states	North-america	PCR	Unknown	RNA	Unknown	Adult
Bolling_AmJTropMedHyg_2011	CxFV	Flaviviridae	Culex flavivirus	Cx. Tarsalis	Culex	Tarsalis	northeastern Colorado	United states	North-america	PCR	Unknown	RNA	889	Adult
Bolling_AmJTropMedHyg_2011	CxFV	Flaviviridae	Culex flavivirus	Cx. Tarsalis	Culex	Tarsalis	northeastern Colorado	United states	North-america	PCR	Unknown	RNA	7909	Adult
Bolling_AmJTropMedHyg_2011	CxFV	Flaviviridae	Culex flavivirus	Cx. Tarsalis	Culex	Tarsalis	northeastern Colorado	United states	North-america	PCR	Unknown	RNA	23420	Adult
Bolling_AmJTropMedHyg_2011	CxFV	Flaviviridae	Culex flavivirus	Cx. Tarsalis	Culex	Tarsalis	northeastern Colorado	United states	North-america	PCR	Unknown	RNA	8662	Adult
Bolling_AmJTropMedHyg_2011	CxFV	Flaviviridae	Culex flavivirus	Cx. Tarsalis	Culex	Tarsalis	northeastern Colorado	United states	North-america	PCR	Unknown	RNA	444	Adult
Bolling_AmJTropMedHyg_2011	CLBOV	Flaviviridae	Calbertado virus	Cx. Tarsalis	Culex	Tarsalis	northeastern Colorado	United states	North-america	PCR	Unknown	RNA	17	Adult
Bolling_AmJTropMedHyg_2011	CLBOV	Flaviviridae	Calbertado virus	Cx. Tarsalis	Culex	Tarsalis	northeastern Colorado	United states	North-america	PCR	Unknown	RNA	45	Adult
Bolling_AmJTropMedHyg_2011	CLBOV	Flaviviridae	Calbertado virus	Cx. Tarsalis	Culex	Tarsalis	northeastern Colorado	United states	North-america	PCR	Unknown	RNA	889	Adult
Bolling_AmJTropMedHyg_2011	CLBOV	Flaviviridae	Calbertado virus	Cx. Tarsalis	Culex	Tarsalis	northeastern Colorado	United states	North-america	PCR	Unknown	RNA	189	Adult
Bolling_AmJTropMedHyg_2011	CLBOV	Flaviviridae	Calbertado virus	Cx. Tarsalis	Culex	Tarsalis	northeastern Colorado	United states	North-america	PCR	Unknown	RNA	77	Adult
Bolling_AmJTropMedHyg_2011	CLBOV	Flaviviridae	Calbertado virus	Cx. Tarsalis	Culex	Tarsalis	northeastern Colorado	United states	North-america	PCR	Unknown	RNA	7909	Adult
Bolling_AmJTropMedHyg_2011	CLBOV	Flaviviridae	Calbertado virus	Cx. Tarsalis	Culex	Tarsalis	northeastern Colorado	United states	North-america	PCR	Unknown	RNA	23420	Adult
Bolling_AmJTropMedHyg_2011	CLBOV	Flaviviridae	Calbertado virus	Cx. Tarsalis	Culex	Tarsalis	northeastern Colorado	United states	North-america	PCR	Unknown	RNA	8662	Adult
Bolling_AmJTropMedHyg_2011	CLBOV	Flaviviridae	Calbertado virus	Cx. Tarsalis	Culex	Tarsalis	northeastern Colorado	United states	North-america	PCR	Unknown	RNA	444	Adult
Bolling_AmJTropMedHyg_2011	CxFV	Flaviviridae	Culex flavivirus	Cx. Pipiens	Culex	Pipiens	northeastern Colorado	United states	North-america	PCR	Unknown	RNA	1	Adult
Bolling_AmJTropMedHyg_2011	CxFV	Flaviviridae	Culex flavivirus	Cx. Pipiens	Culex	Pipiens	northeastern Colorado	United states	North-america	PCR	Unknown	RNA	3	Adult
Bolling_AmJTropMedHyg_2011	CxFV	Flaviviridae	Culex flavivirus	Cx. Pipiens	Culex	Pipiens	northeastern Colorado	United states	North-america	PCR	Unknown	RNA	12	Adult
Bolling_AmJTropMedHyg_2011	CxFV	Flaviviridae	Culex flavivirus	Cx. Pipiens	Culex	Pipiens	northeastern Colorado	United states	North-america	PCR	Unknown	RNA	20	Adult
Bolling_AmJTropMedHyg_2011	CxFV	Flaviviridae	Culex flavivirus	Cx. Pipiens	Culex	Pipiens	northeastern Colorado	United states	North-america	PCR	Unknown	RNA	8	Adult
Bolling_AmJTropMedHyg_2011	CxFV	Flaviviridae	Culex flavivirus	Cx. Pipiens	Culex	Pipiens	northeastern Colorado	United states	North-america	PCR	Unknown	RNA	1	Adult
Bolling_AmJTropMedHyg_2011	CxFV	Flaviviridae	Culex flavivirus	Cx. Pipiens	Culex	Pipiens	northeastern Colorado	United states	North-america	PCR	Unknown	RNA	25	Adult
Bolling_AmJTropMedHyg_2011	CxFV	Flaviviridae	Culex flavivirus	Cx. Pipiens	Culex	Pipiens	northeastern Colorado	United states	North-america	PCR	Unknown	RNA	71	Adult
Bolling_AmJTropMedHyg_2011	CxFV	Flaviviridae	Culex flavivirus	Cx. Pipiens	Culex	Pipiens	northeastern Colorado	United states	North-america	PCR	Unknown	RNA	108	Adult
Bolling_AmJTropMedHyg_2011	CxFV	Flaviviridae	Culex flavivirus	Cx. Pipiens	Culex	Pipiens	northeastern Colorado	United states	North-america	PCR	Unknown	RNA	38	Adult
Bolling_AmJTropMedHyg_2011	CLBOV	Flaviviridae	Calbertado virus	Cx. Pipiens	Culex	Pipiens	northeastern Colorado	United states	North-america	PCR	Unknown	RNA	25	Adult
Bolling_AmJTropMedHyg_2011	CLBOV	Flaviviridae	Calbertado virus	Cx. Pipiens	Culex	Pipiens	northeastern Colorado	United states	North-america	PCR	Unknown	RNA	71	Adult
Bolling_AmJTropMedHyg_2011	CLBOV	Flaviviridae	Calbertado virus	Cx. Pipiens	Culex	Pipiens	northeastern Colorado	United states	North-america	PCR	Unknown	RNA	108	Adult
Bolling_AmJTropMedHyg_2011	CLBOV	Flaviviridae	Calbertado virus	Cx. Pipiens	Culex	Pipiens	northeastern Colorado	United states	North-america	PCR	Unknown	RNA	38	Adult
Carissimo_PLoSOne_2016	AnCV	Dicistroviridae	Anopheles c virus	Anopheles Coluzzii	Anopheles	Coluzzii	Yaoundé	Cameroon	Africa	PCR	All not blood fed	RNA	1	Adult
Carissimo_PLoSOne_2016	AnCV	Dicistroviridae	Anopheles c virus	Anopheles Coluzzii	Anopheles	Coluzzii	Yaoundé	Cameroon	Africa	PCR	All not blood fed	RNA	1	Adult
Carissimo_PLoSOne_2016	AnCV	Dicistroviridae	Anopheles c virus	Anopheles Coluzzii	Anopheles	Coluzzii	Yaoundé	Cameroon	Africa	PCR	All not blood fed	RNA	1	Adult
Carissimo_PLoSOne_2016	AnCV	Dicistroviridae	Anopheles c virus	Anopheles Coluzzii	Anopheles	Coluzzii	Yaoundé	Cameroon	Africa	PCR	All not blood fed	RNA	1	Adult
Carissimo_PLoSOne_2016	AnCV	Dicistroviridae	Anopheles c virus	Anopheles Coluzzii	Anopheles	Coluzzii	Yaoundé	Cameroon	Africa	PCR	All not blood fed	RNA	1	Adult
Carissimo_PLoSOne_2016	AnCV	Dicistroviridae	Anopheles c virus	Anopheles Coluzzii	Anopheles	Coluzzii	Yaoundé	Cameroon	Africa	PCR	All not blood fed	RNA	1	Adult
Carissimo_PLoSOne_2016	AnCV	Dicistroviridae	Anopheles c virus	Anopheles Coluzzii	Anopheles	Coluzzii	Yaoundé	Cameroon	Africa	PCR	All not blood fed	RNA	1	Adult
Carissimo_PLoSOne_2016	AnCV	Dicistroviridae	Anopheles c virus	Anopheles Coluzzii	Anopheles	Coluzzii	Yaoundé	Cameroon	Africa	PCR	All not blood fed	RNA	1	Adult
Carissimo_PLoSOne_2016	AnCV	Dicistroviridae	Anopheles c virus	Anopheles Coluzzii	Anopheles	Coluzzii	Yaoundé	Cameroon	Africa	PCR	All not blood fed	RNA	1	Adult
Carissimo_PLoSOne_2016	AnCV	Dicistroviridae	Anopheles c virus	Anopheles Coluzzii	Anopheles	Coluzzii	Yaoundé	Cameroon	Africa	PCR	All not blood fed	RNA	1	Adult
Carissimo_PLoSOne_2016	AnCV	Dicistroviridae	Anopheles c virus	Anopheles Coluzzii	Anopheles	Coluzzii	Yaoundé	Cameroon	Africa	PCR	All not blood fed	RNA	1	Adult
Carissimo_PLoSOne_2016	AnCV	Dicistroviridae	Anopheles c virus	Anopheles Coluzzii	Anopheles	Coluzzii	Yaoundé	Cameroon	Africa	PCR	All not blood fed	RNA	1	Adult
Carissimo_PLoSOne_2016	AnCV	Dicistroviridae	Anopheles c virus	Anopheles Coluzzii	Anopheles	Coluzzii	Yaoundé	Cameroon	Africa	PCR	All not blood fed	RNA	1	Adult
Carissimo_PLoSOne_2016	AnCV	Dicistroviridae	Anopheles c virus	Anopheles Coluzzii	Anopheles	Coluzzii	Yaoundé	Cameroon	Africa	PCR	All not blood fed	RNA	1	Adult
Carissimo_PLoSOne_2016	AnCV	Dicistroviridae	Anopheles c virus	Anopheles Coluzzii	Anopheles	Coluzzii	Yaoundé	Cameroon	Africa	PCR	All not blood fed	RNA	1	Adult
Carissimo_PLoSOne_2016	AnCV	Dicistroviridae	Anopheles c virus	Anopheles Coluzzii	Anopheles	Coluzzii	Yaoundé	Cameroon	Africa	PCR	All not blood fed	RNA	1	Adult
Carissimo_PLoSOne_2016	AnCV	Dicistroviridae	Anopheles c virus	Anopheles Coluzzii	Anopheles	Coluzzii	Yaoundé	Cameroon	Africa	PCR	All not blood fed	RNA	1	Adult
Carissimo_PLoSOne_2016	AnCV	Dicistroviridae	Anopheles c virus	Anopheles Coluzzii	Anopheles	Coluzzii	Yaoundé	Cameroon	Africa	PCR	All not blood fed	RNA	1	Adult
Carissimo_PLoSOne_2016	AnCV	Dicistroviridae	Anopheles c virus	Anopheles Coluzzii	Anopheles	Coluzzii	Yaoundé	Cameroon	Africa	PCR	All not blood fed	RNA	1	Adult
Carissimo_PLoSOne_2016	AnCV	Dicistroviridae	Anopheles c virus	Anopheles Coluzzii	Anopheles	Coluzzii	Yaoundé	Cameroon	Africa	PCR	All not blood fed	RNA	1	Adult
Carissimo_PLoSOne_2016	AnCV	Dicistroviridae	Anopheles c virus	Anopheles Coluzzii	Anopheles	Coluzzii	Yaoundé	Cameroon	Africa	PCR	All not blood fed	RNA	1	Adult
Carissimo_PLoSOne_2016	AnCV	Dicistroviridae	Anopheles c virus	Anopheles Coluzzii	Anopheles	Coluzzii	Yaoundé	Cameroon	Africa	PCR	All not blood fed	RNA	1	Adult
Carissimo_PLoSOne_2016	AnCV	Dicistroviridae	Anopheles c virus	Anopheles Coluzzii	Anopheles	Coluzzii	Yaoundé	Cameroon	Africa	PCR	All not blood fed	RNA	1	Adult
Carissimo_PLoSOne_2016	AnCV	Dicistroviridae	Anopheles c virus	Anopheles Coluzzii	Anopheles	Coluzzii	Yaoundé	Cameroon	Africa	PCR	All not blood fed	RNA	1	Adult
Carissimo_PLoSOne_2016	AnCV	Dicistroviridae	Anopheles c virus	Anopheles Coluzzii	Anopheles	Coluzzii	Yaoundé	Cameroon	Africa	PCR	All not blood fed	RNA	1	Adult
Carissimo_PLoSOne_2016	AnCV	Dicistroviridae	Anopheles c virus	Anopheles Coluzzii	Anopheles	Coluzzii	Yaoundé	Cameroon	Africa	PCR	All not blood fed	RNA	1	Adult
Carissimo_PLoSOne_2016	AnCV	Dicistroviridae	Anopheles c virus	Anopheles Coluzzii	Anopheles	Coluzzii	Yaoundé	Cameroon	Africa	PCR	All not blood fed	RNA	1	Adult
Carissimo_PLoSOne_2016	AnCV	Dicistroviridae	Anopheles c virus	Anopheles Coluzzii	Anopheles	Coluzzii	Yaoundé	Cameroon	Africa	PCR	All not blood fed	RNA	1	Adult
Carissimo_PLoSOne_2016	AnCV	Dicistroviridae	Anopheles c virus	Anopheles Coluzzii	Anopheles	Coluzzii	Yaoundé	Cameroon	Africa	PCR	All not blood fed	RNA	1	Adult
Carissimo_PLoSOne_2016	AnCV	Dicistroviridae	Anopheles c virus	Anopheles Coluzzii	Anopheles	Coluzzii	Yaoundé	Cameroon	Africa	PCR	All not blood fed	RNA	1	Adult
Carissimo_PLoSOne_2016	AnCV	Dicistroviridae	Anopheles c virus	Anopheles Coluzzii	Anopheles	Coluzzii	Yaoundé	Cameroon	Africa	PCR	All not blood fed	RNA	1	Adult
Carissimo_PLoSOne_2016	AnCV	Dicistroviridae	Anopheles c virus	Anopheles Coluzzii	Anopheles	Coluzzii	Yaoundé	Cameroon	Africa	PCR	All not blood fed	RNA	1	Adult
Carissimo_PLoSOne_2016	AnCV	Dicistroviridae	Anopheles c virus	Anopheles Coluzzii	Anopheles	Coluzzii	Yaoundé	Cameroon	Africa	PCR	All not blood fed	RNA	1	Adult
Carissimo_PLoSOne_2016	AnCV	Dicistroviridae	Anopheles c virus	Anopheles Coluzzii	Anopheles	Coluzzii	Yaoundé	Cameroon	Africa	PCR	All not blood fed	RNA	1	Adult
Carissimo_PLoSOne_2016	AnCV	Dicistroviridae	Anopheles c virus	Anopheles Coluzzii	Anopheles	Coluzzii	Yaoundé	Cameroon	Africa	PCR	All not blood fed	RNA	1	Adult
Carissimo_PLoSOne_2016	AnCV	Dicistroviridae	Anopheles c virus	Anopheles Coluzzii	Anopheles	Coluzzii	Yaoundé	Cameroon	Africa	PCR	All not blood fed	RNA	1	Adult
Carissimo_PLoSOne_2016	AnCV	Dicistroviridae	Anopheles c virus	Anopheles Coluzzii	Anopheles	Coluzzii	Yaoundé	Cameroon	Africa	PCR	All not blood fed	RNA	1	Adult
Carissimo_PLoSOne_2016	AnCV	Dicistroviridae	Anopheles c virus	Anopheles Coluzzii	Anopheles	Coluzzii	Yaoundé	Cameroon	Africa	PCR	All not blood fed	RNA	1	Adult
Carissimo_PLoSOne_2016	AnCV	Dicistroviridae	Anopheles c virus	Anopheles Coluzzii	Anopheles	Coluzzii	Yaoundé	Cameroon	Africa	PCR	All not blood fed	RNA	1	Adult
Carissimo_PLoSOne_2016	AnCV	Dicistroviridae	Anopheles c virus	Anopheles Coluzzii	Anopheles	Coluzzii	Yaoundé	Cameroon	Africa	PCR	All not blood fed	RNA	1	Adult
Carissimo_PLoSOne_2016	AnCV	Dicistroviridae	Anopheles c virus	Anopheles Coluzzii	Anopheles	Coluzzii	Yaoundé	Cameroon	Africa	PCR	All not blood fed	RNA	1	Adult
Carissimo_PLoSOne_2016	AnCV	Dicistroviridae	Anopheles c virus	Anopheles Coluzzii	Anopheles	Coluzzii	Yaoundé	Cameroon	Africa	PCR	All not blood fed	RNA	1	Adult
Carissimo_PLoSOne_2016	AnCV	Dicistroviridae	Anopheles c virus	Anopheles Coluzzii	Anopheles	Coluzzii	Yaoundé	Cameroon	Africa	PCR	All not blood fed	RNA	1	Adult
Carissimo_PLoSOne_2016	AnCV	Dicistroviridae	Anopheles c virus	Anopheles Coluzzii	Anopheles	Coluzzii	Yaoundé	Cameroon	Africa	PCR	All not blood fed	RNA	1	Adult
Carissimo_PLoSOne_2016	AnCV	Dicistroviridae	Anopheles c virus	Anopheles Coluzzii	Anopheles	Coluzzii	Yaoundé	Cameroon	Africa	PCR	All not blood fed	RNA	1	Adult
Carissimo_PLoSOne_2016	AnCV	Dicistroviridae	Anopheles c virus	Anopheles Coluzzii	Anopheles	Coluzzii	Yaoundé	Cameroon	Africa	PCR	All not blood fed	RNA	1	Adult
Carissimo_PLoSOne_2016	AnCV	Dicistroviridae	Anopheles c virus	Anopheles Coluzzii	Anopheles	Coluzzii	Yaoundé	Cameroon	Africa	PCR	All not blood fed	RNA	1	Adult
Carissimo_PLoSOne_2016	AnCV	Dicistroviridae	Anopheles c virus	Anopheles Coluzzii	Anopheles	Coluzzii	Yaoundé	Cameroon	Africa	PCR	All not blood fed	RNA	1	Adult
Carissimo_PLoSOne_2016	AnCPV	Reoviridae	Anopheles cypovirus	Anopheles Coluzzii	Anopheles	Coluzzii	Yaoundé	Cameroon	Africa	PCR	All not blood fed	RNA	1	Adult
Carissimo_PLoSOne_2016	AnCPV	Reoviridae	Anopheles cypovirus	Anopheles Coluzzii	Anopheles	Coluzzii	Yaoundé	Cameroon	Africa	PCR	All not blood fed	RNA	1	Adult
Carissimo_PLoSOne_2016	AnCPV	Reoviridae	Anopheles cypovirus	Anopheles Coluzzii	Anopheles	Coluzzii	Yaoundé	Cameroon	Africa	PCR	All not blood fed	RNA	1	Adult
Carissimo_PLoSOne_2016	AnCPV	Reoviridae	Anopheles cypovirus	Anopheles Coluzzii	Anopheles	Coluzzii	Yaoundé	Cameroon	Africa	PCR	All not blood fed	RNA	1	Adult
Carissimo_PLoSOne_2016	AnCPV	Reoviridae	Anopheles cypovirus	Anopheles Coluzzii	Anopheles	Coluzzii	Yaoundé	Cameroon	Africa	PCR	All not blood fed	RNA	1	Adult
Carissimo_PLoSOne_2016	AnCPV	Reoviridae	Anopheles cypovirus	Anopheles Coluzzii	Anopheles	Coluzzii	Yaoundé	Cameroon	Africa	PCR	All not blood fed	RNA	1	Adult
Carissimo_PLoSOne_2016	AnCPV	Reoviridae	Anopheles cypovirus	Anopheles Coluzzii	Anopheles	Coluzzii	Yaoundé	Cameroon	Africa	PCR	All not blood fed	RNA	1	Adult
Carissimo_PLoSOne_2016	AnCPV	Reoviridae	Anopheles cypovirus	Anopheles Coluzzii	Anopheles	Coluzzii	Yaoundé	Cameroon	Africa	PCR	All not blood fed	RNA	1	Adult
Carissimo_PLoSOne_2016	AnCPV	Reoviridae	Anopheles cypovirus	Anopheles Coluzzii	Anopheles	Coluzzii	Yaoundé	Cameroon	Africa	PCR	All not blood fed	RNA	1	Adult
Carissimo_PLoSOne_2016	AnCPV	Reoviridae	Anopheles cypovirus	Anopheles Coluzzii	Anopheles	Coluzzii	Yaoundé	Cameroon	Africa	PCR	All not blood fed	RNA	1	Adult
Carissimo_PLoSOne_2016	AnCPV	Reoviridae	Anopheles cypovirus	Anopheles Coluzzii	Anopheles	Coluzzii	Yaoundé	Cameroon	Africa	PCR	All not blood fed	RNA	1	Adult
Carissimo_PLoSOne_2016	AnCPV	Reoviridae	Anopheles cypovirus	Anopheles Coluzzii	Anopheles	Coluzzii	Yaoundé	Cameroon	Africa	PCR	All not blood fed	RNA	1	Adult
Carissimo_PLoSOne_2016	AnCPV	Reoviridae	Anopheles cypovirus	Anopheles Coluzzii	Anopheles	Coluzzii	Yaoundé	Cameroon	Africa	PCR	All not blood fed	RNA	1	Adult
Carissimo_PLoSOne_2016	AnCPV	Reoviridae	Anopheles cypovirus	Anopheles Coluzzii	Anopheles	Coluzzii	Yaoundé	Cameroon	Africa	PCR	All not blood fed	RNA	1	Adult
Carissimo_PLoSOne_2016	AnCPV	Reoviridae	Anopheles cypovirus	Anopheles Coluzzii	Anopheles	Coluzzii	Yaoundé	Cameroon	Africa	PCR	All not blood fed	RNA	1	Adult
Carissimo_PLoSOne_2016	AnCPV	Reoviridae	Anopheles cypovirus	Anopheles Coluzzii	Anopheles	Coluzzii	Yaoundé	Cameroon	Africa	PCR	All not blood fed	RNA	1	Adult
Carissimo_PLoSOne_2016	AnCPV	Reoviridae	Anopheles cypovirus	Anopheles Coluzzii	Anopheles	Coluzzii	Yaoundé	Cameroon	Africa	PCR	All not blood fed	RNA	1	Adult
Carissimo_PLoSOne_2016	AnCPV	Reoviridae	Anopheles cypovirus	Anopheles Coluzzii	Anopheles	Coluzzii	Yaoundé	Cameroon	Africa	PCR	All not blood fed	RNA	1	Adult
Carissimo_PLoSOne_2016	AnCPV	Reoviridae	Anopheles cypovirus	Anopheles Coluzzii	Anopheles	Coluzzii	Yaoundé	Cameroon	Africa	PCR	All not blood fed	RNA	1	Adult
Carissimo_PLoSOne_2016	AnCPV	Reoviridae	Anopheles cypovirus	Anopheles Coluzzii	Anopheles	Coluzzii	Yaoundé	Cameroon	Africa	PCR	All not blood fed	RNA	1	Adult
Carissimo_PLoSOne_2016	AnCPV	Reoviridae	Anopheles cypovirus	Anopheles Coluzzii	Anopheles	Coluzzii	Yaoundé	Cameroon	Africa	PCR	All not blood fed	RNA	1	Adult
Carissimo_PLoSOne_2016	AnCPV	Reoviridae	Anopheles cypovirus	Anopheles Coluzzii	Anopheles	Coluzzii	Yaoundé	Cameroon	Africa	PCR	All not blood fed	RNA	1	Adult
Carissimo_PLoSOne_2016	AnCPV	Reoviridae	Anopheles cypovirus	Anopheles Coluzzii	Anopheles	Coluzzii	Yaoundé	Cameroon	Africa	PCR	All not blood fed	RNA	1	Adult
Carissimo_PLoSOne_2016	AnCPV	Reoviridae	Anopheles cypovirus	Anopheles Coluzzii	Anopheles	Coluzzii	Yaoundé	Cameroon	Africa	PCR	All not blood fed	RNA	1	Adult
Carissimo_PLoSOne_2016	AnCPV	Reoviridae	Anopheles cypovirus	Anopheles Coluzzii	Anopheles	Coluzzii	Yaoundé	Cameroon	Africa	PCR	All not blood fed	RNA	1	Adult
Carissimo_PLoSOne_2016	AnCPV	Reoviridae	Anopheles cypovirus	Anopheles Coluzzii	Anopheles	Coluzzii	Yaoundé	Cameroon	Africa	PCR	All not blood fed	RNA	1	Adult
Carissimo_PLoSOne_2016	AnCPV	Reoviridae	Anopheles cypovirus	Anopheles Coluzzii	Anopheles	Coluzzii	Yaoundé	Cameroon	Africa	PCR	All not blood fed	RNA	1	Adult
Carissimo_PLoSOne_2016	AnCPV	Reoviridae	Anopheles cypovirus	Anopheles Coluzzii	Anopheles	Coluzzii	Yaoundé	Cameroon	Africa	PCR	All not blood fed	RNA	1	Adult
Carissimo_PLoSOne_2016	AnCPV	Reoviridae	Anopheles cypovirus	Anopheles Coluzzii	Anopheles	Coluzzii	Yaoundé	Cameroon	Africa	PCR	All not blood fed	RNA	1	Adult
Carissimo_PLoSOne_2016	AnCPV	Reoviridae	Anopheles cypovirus	Anopheles Coluzzii	Anopheles	Coluzzii	Yaoundé	Cameroon	Africa	PCR	All not blood fed	RNA	1	Adult
Carissimo_PLoSOne_2016	AnCPV	Reoviridae	Anopheles cypovirus	Anopheles Coluzzii	Anopheles	Coluzzii	Yaoundé	Cameroon	Africa	PCR	All not blood fed	RNA	1	Adult
Carissimo_PLoSOne_2016	AnCPV	Reoviridae	Anopheles cypovirus	Anopheles Coluzzii	Anopheles	Coluzzii	Yaoundé	Cameroon	Africa	PCR	All not blood fed	RNA	1	Adult
Carissimo_PLoSOne_2016	AnCPV	Reoviridae	Anopheles cypovirus	Anopheles Coluzzii	Anopheles	Coluzzii	Yaoundé	Cameroon	Africa	PCR	All not blood fed	RNA	1	Adult
Carissimo_PLoSOne_2016	AnCPV	Reoviridae	Anopheles cypovirus	Anopheles Coluzzii	Anopheles	Coluzzii	Yaoundé	Cameroon	Africa	PCR	All not blood fed	RNA	1	Adult
Carissimo_PLoSOne_2016	AnCV	Dicistroviridae	Anopheles c virus	Anopheles stephensi	Anopheles	Stephensi	Yaoundé	Cameroon	Africa	PCR	All not blood fed	RNA	1	Adult
Carissimo_PLoSOne_2016	AnCV	Dicistroviridae	Anopheles c virus	Anopheles stephensi	Anopheles	Stephensi	Yaoundé	Cameroon	Africa	PCR	All not blood fed	RNA	1	Adult
Carissimo_PLoSOne_2016	AnCV	Dicistroviridae	Anopheles c virus	Anopheles stephensi	Anopheles	Stephensi	Yaoundé	Cameroon	Africa	PCR	All not blood fed	RNA	1	Adult
Carissimo_PLoSOne_2016	AnCV	Dicistroviridae	Anopheles c virus	Anopheles stephensi	Anopheles	Stephensi	Yaoundé	Cameroon	Africa	PCR	All not blood fed	RNA	1	Adult
Carissimo_PLoSOne_2016	AnCV	Dicistroviridae	Anopheles c virus	Anopheles stephensi	Anopheles	Stephensi	Yaoundé	Cameroon	Africa	PCR	All not blood fed	RNA	1	Adult
Carissimo_PLoSOne_2016	AnCV	Dicistroviridae	Anopheles c virus	Anopheles stephensi	Anopheles	Stephensi	Yaoundé	Cameroon	Africa	PCR	All not blood fed	RNA	1	Adult
Carissimo_PLoSOne_2016	AnCV	Dicistroviridae	Anopheles c virus	Anopheles stephensi	Anopheles	Stephensi	Yaoundé	Cameroon	Africa	PCR	All not blood fed	RNA	1	Adult
Carissimo_PLoSOne_2016	AnCV	Dicistroviridae	Anopheles c virus	Anopheles stephensi	Anopheles	Stephensi	Yaoundé	Cameroon	Africa	PCR	All not blood fed	RNA	1	Adult
Carissimo_PLoSOne_2016	AnCV	Dicistroviridae	Anopheles c virus	Anopheles stephensi	Anopheles	Stephensi	Yaoundé	Cameroon	Africa	PCR	All not blood fed	RNA	1	Adult
Carissimo_PLoSOne_2016	AnCV	Dicistroviridae	Anopheles c virus	Anopheles stephensi	Anopheles	Stephensi	Yaoundé	Cameroon	Africa	PCR	All not blood fed	RNA	1	Adult
Carissimo_PLoSOne_2016	AnCV	Dicistroviridae	Anopheles c virus	Anopheles stephensi	Anopheles	Stephensi	Yaoundé	Cameroon	Africa	PCR	All not blood fed	RNA	1	Adult
Carissimo_PLoSOne_2016	AnCV	Dicistroviridae	Anopheles c virus	Anopheles stephensi	Anopheles	Stephensi	Yaoundé	Cameroon	Africa	PCR	All not blood fed	RNA	1	Adult
Carissimo_PLoSOne_2016	AnCV	Dicistroviridae	Anopheles c virus	Anopheles stephensi	Anopheles	Stephensi	Yaoundé	Cameroon	Africa	PCR	All not blood fed	RNA	1	Adult
Carissimo_PLoSOne_2016	AnCV	Dicistroviridae	Anopheles c virus	Anopheles stephensi	Anopheles	Stephensi	Yaoundé	Cameroon	Africa	PCR	All not blood fed	RNA	1	Adult
Carissimo_PLoSOne_2016	AnCV	Dicistroviridae	Anopheles c virus	Anopheles stephensi	Anopheles	Stephensi	Yaoundé	Cameroon	Africa	PCR	All not blood fed	RNA	1	Adult
Carissimo_PLoSOne_2016	AnCV	Dicistroviridae	Anopheles c virus	Anopheles stephensi	Anopheles	Stephensi	Yaoundé	Cameroon	Africa	PCR	All not blood fed	RNA	1	Adult
Carissimo_PLoSOne_2016	AnCV	Dicistroviridae	Anopheles c virus	Anopheles stephensi	Anopheles	Stephensi	Yaoundé	Cameroon	Africa	PCR	All not blood fed	RNA	1	Adult
Carissimo_PLoSOne_2016	AnCV	Dicistroviridae	Anopheles c virus	Anopheles stephensi	Anopheles	Stephensi	Yaoundé	Cameroon	Africa	PCR	All not blood fed	RNA	1	Adult
Carissimo_PLoSOne_2016	AnCV	Dicistroviridae	Anopheles c virus	Anopheles stephensi	Anopheles	Stephensi	Yaoundé	Cameroon	Africa	PCR	All not blood fed	RNA	1	Adult
Carissimo_PLoSOne_2016	AnCV	Dicistroviridae	Anopheles c virus	Anopheles stephensi	Anopheles	Stephensi	Yaoundé	Cameroon	Africa	PCR	All not blood fed	RNA	1	Adult
Carissimo_PLoSOne_2016	AnCV	Dicistroviridae	Anopheles c virus	Anopheles stephensi	Anopheles	Stephensi	Yaoundé	Cameroon	Africa	PCR	All not blood fed	RNA	1	Adult
Carissimo_PLoSOne_2016	AnCV	Dicistroviridae	Anopheles c virus	Anopheles stephensi	Anopheles	Stephensi	Yaoundé	Cameroon	Africa	PCR	All not blood fed	RNA	1	Adult
Carissimo_PLoSOne_2016	AnCV	Dicistroviridae	Anopheles c virus	Anopheles stephensi	Anopheles	Stephensi	Yaoundé	Cameroon	Africa	PCR	All not blood fed	RNA	1	Adult
Carissimo_PLoSOne_2016	AnCV	Dicistroviridae	Anopheles c virus	Anopheles stephensi	Anopheles	Stephensi	Yaoundé	Cameroon	Africa	PCR	All not blood fed	RNA	1	Adult
Carissimo_PLoSOne_2016	AnCV	Dicistroviridae	Anopheles c virus	Anopheles stephensi	Anopheles	Stephensi	Yaoundé	Cameroon	Africa	PCR	All not blood fed	RNA	1	Adult
Carissimo_PLoSOne_2016	AnCV	Dicistroviridae	Anopheles c virus	Anopheles stephensi	Anopheles	Stephensi	Yaoundé	Cameroon	Africa	PCR	All not blood fed	RNA	1	Adult
Carissimo_PLoSOne_2016	AnCV	Dicistroviridae	Anopheles c virus	Anopheles stephensi	Anopheles	Stephensi	Yaoundé	Cameroon	Africa	PCR	All not blood fed	RNA	1	Adult
Carissimo_PLoSOne_2016	AnCV	Dicistroviridae	Anopheles c virus	Anopheles stephensi	Anopheles	Stephensi	Yaoundé	Cameroon	Africa	PCR	All not blood fed	RNA	1	Adult
Carissimo_PLoSOne_2016	AnCV	Dicistroviridae	Anopheles c virus	Anopheles stephensi	Anopheles	Stephensi	Yaoundé	Cameroon	Africa	PCR	All not blood fed	RNA	1	Adult
Carissimo_PLoSOne_2016	AnCV	Dicistroviridae	Anopheles c virus	Anopheles stephensi	Anopheles	Stephensi	Yaoundé	Cameroon	Africa	PCR	All not blood fed	RNA	1	Adult
Carissimo_PLoSOne_2016	AnCV	Dicistroviridae	Anopheles c virus	Anopheles stephensi	Anopheles	Stephensi	Yaoundé	Cameroon	Africa	PCR	All not blood fed	RNA	1	Adult
Carissimo_PLoSOne_2016	AnCV	Dicistroviridae	Anopheles c virus	Anopheles stephensi	Anopheles	Stephensi	Yaoundé	Cameroon	Africa	PCR	All not blood fed	RNA	1	Adult
Carissimo_PLoSOne_2016	AnCV	Dicistroviridae	Anopheles c virus	Anopheles stephensi	Anopheles	Stephensi	Yaoundé	Cameroon	Africa	PCR	All not blood fed	RNA	1	Adult
Carissimo_PLoSOne_2016	AnCV	Dicistroviridae	Anopheles c virus	Anopheles stephensi	Anopheles	Stephensi	Yaoundé	Cameroon	Africa	PCR	All not blood fed	RNA	1	Adult
Carissimo_PLoSOne_2016	AnCV	Dicistroviridae	Anopheles c virus	Anopheles stephensi	Anopheles	Stephensi	Yaoundé	Cameroon	Africa	PCR	All not blood fed	RNA	1	Adult
Carissimo_PLoSOne_2016	AnCV	Dicistroviridae	Anopheles c virus	Anopheles stephensi	Anopheles	Stephensi	Yaoundé	Cameroon	Africa	PCR	All not blood fed	RNA	1	Adult
Carissimo_PLoSOne_2016	AnCV	Dicistroviridae	Anopheles c virus	Anopheles stephensi	Anopheles	Stephensi	Yaoundé	Cameroon	Africa	PCR	All not blood fed	RNA	1	Adult
Carissimo_PLoSOne_2016	AnCV	Dicistroviridae	Anopheles c virus	Anopheles stephensi	Anopheles	Stephensi	Yaoundé	Cameroon	Africa	PCR	All not blood fed	RNA	1	Adult
Carissimo_PLoSOne_2016	AnCV	Dicistroviridae	Anopheles c virus	Anopheles stephensi	Anopheles	Stephensi	Yaoundé	Cameroon	Africa	PCR	All not blood fed	RNA	1	Adult
Carissimo_PLoSOne_2016	AnCV	Dicistroviridae	Anopheles c virus	Anopheles stephensi	Anopheles	Stephensi	Yaoundé	Cameroon	Africa	PCR	All not blood fed	RNA	1	Adult
Carissimo_PLoSOne_2016	AnCV	Dicistroviridae	Anopheles c virus	Anopheles stephensi	Anopheles	Stephensi	Yaoundé	Cameroon	Africa	PCR	All not blood fed	RNA	1	Adult
Carissimo_PLoSOne_2016	AnCV	Dicistroviridae	Anopheles c virus	Anopheles stephensi	Anopheles	Stephensi	Yaoundé	Cameroon	Africa	PCR	All not blood fed	RNA	1	Adult
Carissimo_PLoSOne_2016	AnCV	Dicistroviridae	Anopheles c virus	Anopheles stephensi	Anopheles	Stephensi	Yaoundé	Cameroon	Africa	PCR	All not blood fed	RNA	1	Adult
Carissimo_PLoSOne_2016	AnCV	Dicistroviridae	Anopheles c virus	Anopheles stephensi	Anopheles	Stephensi	Yaoundé	Cameroon	Africa	PCR	All not blood fed	RNA	1	Adult
Carissimo_PLoSOne_2016	AnCV	Dicistroviridae	Anopheles c virus	Anopheles stephensi	Anopheles	Stephensi	Yaoundé	Cameroon	Africa	PCR	All not blood fed	RNA	1	Adult
Carissimo_PLoSOne_2016	AnCV	Dicistroviridae	Anopheles c virus	Anopheles stephensi	Anopheles	Stephensi	Yaoundé	Cameroon	Africa	PCR	All not blood fed	RNA	1	Adult
Carissimo_PLoSOne_2016	AnCV	Dicistroviridae	Anopheles c virus	Anopheles stephensi	Anopheles	Stephensi	Yaoundé	Cameroon	Africa	PCR	All not blood fed	RNA	1	Adult
Carissimo_PLoSOne_2016	AnCV	Dicistroviridae	Anopheles c virus	Anopheles stephensi	Anopheles	Stephensi	Yaoundé	Cameroon	Africa	PCR	All not blood fed	RNA	1	Adult
Carissimo_PLoSOne_2016	AnCV	Dicistroviridae	Anopheles c virus	Anopheles stephensi	Anopheles	Stephensi	Yaoundé	Cameroon	Africa	PCR	All not blood fed	RNA	1	Adult
Carissimo_PLoSOne_2016	AnCV	Dicistroviridae	Anopheles c virus	Anopheles stephensi	Anopheles	Stephensi	Yaoundé	Cameroon	Africa	PCR	All not blood fed	RNA	1	Adult
Carissimo_PLoSOne_2016	AnCV	Dicistroviridae	Anopheles c virus	Anopheles stephensi	Anopheles	Stephensi	Yaoundé	Cameroon	Africa	PCR	All not blood fed	RNA	1	Adult
Carissimo_PLoSOne_2016	AnCV	Dicistroviridae	Anopheles c virus	Anopheles stephensi	Anopheles	Stephensi	Yaoundé	Cameroon	Africa	PCR	All not blood fed	RNA	1	Adult
Carissimo_PLoSOne_2016	AnCV	Dicistroviridae	Anopheles c virus	Anopheles stephensi	Anopheles	Stephensi	Yaoundé	Cameroon	Africa	PCR	All not blood fed	RNA	1	Adult
Carissimo_PLoSOne_2016	AnCV	Dicistroviridae	Anopheles c virus	Anopheles stephensi	Anopheles	Stephensi	Yaoundé	Cameroon	Africa	PCR	All not blood fed	RNA	1	Adult
Carissimo_PLoSOne_2016	AnCV	Dicistroviridae	Anopheles c virus	Anopheles stephensi	Anopheles	Stephensi	Yaoundé	Cameroon	Africa	PCR	All not blood fed	RNA	1	Adult
Carissimo_PLoSOne_2016	AnCV	Dicistroviridae	Anopheles c virus	Anopheles stephensi	Anopheles	Stephensi	Yaoundé	Cameroon	Africa	PCR	All not blood fed	RNA	1	Adult
Carissimo_PLoSOne_2016	AnCPV	Reoviridae	Anopheles cypovirus	Anopheles stephensi	Anopheles	Stephensi	Yaoundé	Cameroon	Africa	PCR	All not blood fed	RNA	1	Adult
Carissimo_PLoSOne_2016	AnCPV	Reoviridae	Anopheles cypovirus	Anopheles stephensi	Anopheles	Stephensi	Yaoundé	Cameroon	Africa	PCR	All not blood fed	RNA	1	Adult
Carissimo_PLoSOne_2016	AnCPV	Reoviridae	Anopheles cypovirus	Anopheles stephensi	Anopheles	Stephensi	Yaoundé	Cameroon	Africa	PCR	All not blood fed	RNA	1	Adult
Carissimo_PLoSOne_2016	AnCPV	Reoviridae	Anopheles cypovirus	Anopheles stephensi	Anopheles	Stephensi	Yaoundé	Cameroon	Africa	PCR	All not blood fed	RNA	1	Adult
Carissimo_PLoSOne_2016	AnCPV	Reoviridae	Anopheles cypovirus	Anopheles stephensi	Anopheles	Stephensi	Yaoundé	Cameroon	Africa	PCR	All not blood fed	RNA	1	Adult
Carissimo_PLoSOne_2016	AnCPV	Reoviridae	Anopheles cypovirus	Anopheles stephensi	Anopheles	Stephensi	Yaoundé	Cameroon	Africa	PCR	All not blood fed	RNA	1	Adult
Carissimo_PLoSOne_2016	AnCPV	Reoviridae	Anopheles cypovirus	Anopheles stephensi	Anopheles	Stephensi	Yaoundé	Cameroon	Africa	PCR	All not blood fed	RNA	1	Adult
Carissimo_PLoSOne_2016	AnCPV	Reoviridae	Anopheles cypovirus	Anopheles stephensi	Anopheles	Stephensi	Yaoundé	Cameroon	Africa	PCR	All not blood fed	RNA	1	Adult
Carissimo_PLoSOne_2016	AnCPV	Reoviridae	Anopheles cypovirus	Anopheles stephensi	Anopheles	Stephensi	Yaoundé	Cameroon	Africa	PCR	All not blood fed	RNA	1	Adult
Carissimo_PLoSOne_2016	AnCPV	Reoviridae	Anopheles cypovirus	Anopheles stephensi	Anopheles	Stephensi	Yaoundé	Cameroon	Africa	PCR	All not blood fed	RNA	1	Adult
Carissimo_PLoSOne_2016	AnCPV	Reoviridae	Anopheles cypovirus	Anopheles stephensi	Anopheles	Stephensi	Yaoundé	Cameroon	Africa	PCR	All not blood fed	RNA	1	Adult
Carissimo_PLoSOne_2016	AnCPV	Reoviridae	Anopheles cypovirus	Anopheles stephensi	Anopheles	Stephensi	Yaoundé	Cameroon	Africa	PCR	All not blood fed	RNA	1	Adult
Carissimo_PLoSOne_2016	AnCPV	Reoviridae	Anopheles cypovirus	Anopheles stephensi	Anopheles	Stephensi	Yaoundé	Cameroon	Africa	PCR	All not blood fed	RNA	1	Adult
Carissimo_PLoSOne_2016	AnCPV	Reoviridae	Anopheles cypovirus	Anopheles stephensi	Anopheles	Stephensi	Yaoundé	Cameroon	Africa	PCR	All not blood fed	RNA	1	Adult
Carissimo_PLoSOne_2016	AnCPV	Reoviridae	Anopheles cypovirus	Anopheles stephensi	Anopheles	Stephensi	Yaoundé	Cameroon	Africa	PCR	All not blood fed	RNA	1	Adult
Carissimo_PLoSOne_2016	AnCPV	Reoviridae	Anopheles cypovirus	Anopheles stephensi	Anopheles	Stephensi	Yaoundé	Cameroon	Africa	PCR	All not blood fed	RNA	1	Adult
Carissimo_PLoSOne_2016	AnCPV	Reoviridae	Anopheles cypovirus	Anopheles stephensi	Anopheles	Stephensi	Yaoundé	Cameroon	Africa	PCR	All not blood fed	RNA	1	Adult
Carissimo_PLoSOne_2016	AnCPV	Reoviridae	Anopheles cypovirus	Anopheles stephensi	Anopheles	Stephensi	Yaoundé	Cameroon	Africa	PCR	All not blood fed	RNA	1	Adult
Carissimo_PLoSOne_2016	AnCPV	Reoviridae	Anopheles cypovirus	Anopheles stephensi	Anopheles	Stephensi	Yaoundé	Cameroon	Africa	PCR	All not blood fed	RNA	1	Adult
Carissimo_PLoSOne_2016	AnCPV	Reoviridae	Anopheles cypovirus	Anopheles stephensi	Anopheles	Stephensi	Yaoundé	Cameroon	Africa	PCR	All not blood fed	RNA	1	Adult
Carissimo_PLoSOne_2016	AnCPV	Reoviridae	Anopheles cypovirus	Anopheles stephensi	Anopheles	Stephensi	Yaoundé	Cameroon	Africa	PCR	All not blood fed	RNA	1	Adult
Carissimo_PLoSOne_2016	AnCPV	Reoviridae	Anopheles cypovirus	Anopheles stephensi	Anopheles	Stephensi	Yaoundé	Cameroon	Africa	PCR	All not blood fed	RNA	1	Adult
Carissimo_PLoSOne_2016	AnCPV	Reoviridae	Anopheles cypovirus	Anopheles stephensi	Anopheles	Stephensi	Yaoundé	Cameroon	Africa	PCR	All not blood fed	RNA	1	Adult
Carissimo_PLoSOne_2016	AnCPV	Reoviridae	Anopheles cypovirus	Anopheles stephensi	Anopheles	Stephensi	Yaoundé	Cameroon	Africa	PCR	All not blood fed	RNA	1	Adult
Carissimo_PLoSOne_2016	AnCPV	Reoviridae	Anopheles cypovirus	Anopheles stephensi	Anopheles	Stephensi	Yaoundé	Cameroon	Africa	PCR	All not blood fed	RNA	1	Adult
Carissimo_PLoSOne_2016	AnCPV	Reoviridae	Anopheles cypovirus	Anopheles stephensi	Anopheles	Stephensi	Yaoundé	Cameroon	Africa	PCR	All not blood fed	RNA	1	Adult
Carissimo_PLoSOne_2016	AnCPV	Reoviridae	Anopheles cypovirus	Anopheles stephensi	Anopheles	Stephensi	Yaoundé	Cameroon	Africa	PCR	All not blood fed	RNA	1	Adult
Carissimo_PLoSOne_2016	AnCPV	Reoviridae	Anopheles cypovirus	Anopheles stephensi	Anopheles	Stephensi	Yaoundé	Cameroon	Africa	PCR	All not blood fed	RNA	1	Adult
Carissimo_PLoSOne_2016	AnCPV	Reoviridae	Anopheles cypovirus	Anopheles stephensi	Anopheles	Stephensi	Yaoundé	Cameroon	Africa	PCR	All not blood fed	RNA	1	Adult
Carissimo_PLoSOne_2016	AnCPV	Reoviridae	Anopheles cypovirus	Anopheles stephensi	Anopheles	Stephensi	Yaoundé	Cameroon	Africa	PCR	All not blood fed	RNA	1	Adult
Carissimo_PLoSOne_2016	AnCPV	Reoviridae	Anopheles cypovirus	Anopheles stephensi	Anopheles	Stephensi	Yaoundé	Cameroon	Africa	PCR	All not blood fed	RNA	1	Adult
Carissimo_PLoSOne_2016	AnCPV	Reoviridae	Anopheles cypovirus	Anopheles stephensi	Anopheles	Stephensi	Yaoundé	Cameroon	Africa	PCR	All not blood fed	RNA	1	Adult
Carissimo_PLoSOne_2016	AnCPV	Reoviridae	Anopheles cypovirus	Anopheles stephensi	Anopheles	Stephensi	Yaoundé	Cameroon	Africa	PCR	All not blood fed	RNA	1	Adult
Carissimo_PLoSOne_2016	AnCPV	Reoviridae	Anopheles cypovirus	Anopheles stephensi	Anopheles	Stephensi	Yaoundé	Cameroon	Africa	PCR	All not blood fed	RNA	1	Adult
Carissimo_PLoSOne_2016	AnCPV	Reoviridae	Anopheles cypovirus	Anopheles stephensi	Anopheles	Stephensi	Yaoundé	Cameroon	Africa	PCR	All not blood fed	RNA	1	Adult
Carissimo_PLoSOne_2016	AnCPV	Reoviridae	Anopheles cypovirus	Anopheles stephensi	Anopheles	Stephensi	Yaoundé	Cameroon	Africa	PCR	All not blood fed	RNA	1	Adult
Carissimo_PLoSOne_2016	AnCPV	Reoviridae	Anopheles cypovirus	Anopheles stephensi	Anopheles	Stephensi	Yaoundé	Cameroon	Africa	PCR	All not blood fed	RNA	1	Adult
Carissimo_PLoSOne_2016	AnCPV	Reoviridae	Anopheles cypovirus	Anopheles stephensi	Anopheles	Stephensi	Yaoundé	Cameroon	Africa	PCR	All not blood fed	RNA	1	Adult
Carissimo_PLoSOne_2016	AnCPV	Reoviridae	Anopheles cypovirus	Anopheles stephensi	Anopheles	Stephensi	Yaoundé	Cameroon	Africa	PCR	All not blood fed	RNA	1	Adult
Carissimo_PLoSOne_2016	AnCPV	Reoviridae	Anopheles cypovirus	Anopheles stephensi	Anopheles	Stephensi	Yaoundé	Cameroon	Africa	PCR	All not blood fed	RNA	1	Adult
Carissimo_PLoSOne_2016	AnCPV	Reoviridae	Anopheles cypovirus	Anopheles stephensi	Anopheles	Stephensi	Yaoundé	Cameroon	Africa	PCR	All not blood fed	RNA	1	Adult
Carissimo_PLoSOne_2016	AnCPV	Reoviridae	Anopheles cypovirus	Anopheles stephensi	Anopheles	Stephensi	Yaoundé	Cameroon	Africa	PCR	All not blood fed	RNA	1	Adult
Carissimo_PLoSOne_2016	AnCPV	Reoviridae	Anopheles cypovirus	Anopheles stephensi	Anopheles	Stephensi	Yaoundé	Cameroon	Africa	PCR	All not blood fed	RNA	1	Adult
Carissimo_PLoSOne_2016	AnCPV	Reoviridae	Anopheles cypovirus	Anopheles stephensi	Anopheles	Stephensi	Yaoundé	Cameroon	Africa	PCR	All not blood fed	RNA	1	Adult
Carissimo_PLoSOne_2016	AnCPV	Reoviridae	Anopheles cypovirus	Anopheles stephensi	Anopheles	Stephensi	Yaoundé	Cameroon	Africa	PCR	All not blood fed	RNA	1	Adult
Carissimo_PLoSOne_2016	AnCPV	Reoviridae	Anopheles cypovirus	Anopheles stephensi	Anopheles	Stephensi	Yaoundé	Cameroon	Africa	PCR	All not blood fed	RNA	1	Adult
Carissimo_PLoSOne_2016	AnCPV	Reoviridae	Anopheles cypovirus	Anopheles stephensi	Anopheles	Stephensi	Yaoundé	Cameroon	Africa	PCR	All not blood fed	RNA	1	Adult
Carissimo_PLoSOne_2016	AnCPV	Reoviridae	Anopheles cypovirus	Anopheles stephensi	Anopheles	Stephensi	Yaoundé	Cameroon	Africa	PCR	All not blood fed	RNA	1	Adult
Carissimo_PLoSOne_2016	AnCPV	Reoviridae	Anopheles cypovirus	Anopheles stephensi	Anopheles	Stephensi	Yaoundé	Cameroon	Africa	PCR	All not blood fed	RNA	1	Adult
Carissimo_PLoSOne_2016	AnCPV	Reoviridae	Anopheles cypovirus	Anopheles stephensi	Anopheles	Stephensi	Yaoundé	Cameroon	Africa	PCR	All not blood fed	RNA	1	Adult
Carissimo_PLoSOne_2016	AnCPV	Reoviridae	Anopheles cypovirus	Anopheles stephensi	Anopheles	Stephensi	Yaoundé	Cameroon	Africa	PCR	All not blood fed	RNA	1	Adult
Carissimo_PLoSOne_2016	AnCPV	Reoviridae	Anopheles cypovirus	Anopheles stephensi	Anopheles	Stephensi	Yaoundé	Cameroon	Africa	PCR	All not blood fed	RNA	1	Adult
Carissimo_PLoSOne_2016	AnCPV	Reoviridae	Anopheles cypovirus	Anopheles stephensi	Anopheles	Stephensi	Yaoundé	Cameroon	Africa	PCR	All not blood fed	RNA	1	Adult
Carissimo_PLoSOne_2016	AnCPV	Reoviridae	Anopheles cypovirus	Anopheles stephensi	Anopheles	Stephensi	Yaoundé	Cameroon	Africa	PCR	All not blood fed	RNA	1	Adult
Carissimo_PLoSOne_2016	AnCPV	Reoviridae	Anopheles cypovirus	Anopheles stephensi	Anopheles	Stephensi	Yaoundé	Cameroon	Africa	PCR	All not blood fed	RNA	1	Adult
Carissimo_PLoSOne_2016	AnCPV	Reoviridae	Anopheles cypovirus	Anopheles stephensi	Anopheles	Stephensi	Yaoundé	Cameroon	Africa	PCR	All not blood fed	RNA	1	Adult
Carissimo_PLoSOne_2016	AnCPV	Reoviridae	Anopheles cypovirus	Anopheles stephensi	Anopheles	Stephensi	Yaoundé	Cameroon	Africa	PCR	All not blood fed	RNA	1	Adult
Carissimo_PLoSOne_2016	AnCPV	Reoviridae	Anopheles cypovirus	Anopheles stephensi	Anopheles	Stephensi	Yaoundé	Cameroon	Africa	PCR	All not blood fed	RNA	1	Adult
Carissimo_PLoSOne_2016	AnCPV	Reoviridae	Anopheles cypovirus	Anopheles stephensi	Anopheles	Stephensi	Yaoundé	Cameroon	Africa	PCR	All not blood fed	RNA	1	Adult
Carissimo_PLoSOne_2016	AnCPV	Reoviridae	Anopheles cypovirus	Anopheles stephensi	Anopheles	Stephensi	Yaoundé	Cameroon	Africa	PCR	All not blood fed	RNA	1	Adult
Carissimo_PLoSOne_2016	AnCPV	Reoviridae	Anopheles cypovirus	Anopheles stephensi	Anopheles	Stephensi	Yaoundé	Cameroon	Africa	PCR	All not blood fed	RNA	1	Adult
Carissimo_PLoSOne_2016	AnCPV	Reoviridae	Anopheles cypovirus	Anopheles stephensi	Anopheles	Stephensi	Yaoundé	Cameroon	Africa	PCR	All not blood fed	RNA	1	Adult
Carissimo_PLoSOne_2016	AnCPV	Reoviridae	Anopheles cypovirus	Anopheles stephensi	Anopheles	Stephensi	Yaoundé	Cameroon	Africa	PCR	All not blood fed	RNA	1	Adult
Carissimo_PLoSOne_2016	AnCPV	Reoviridae	Anopheles cypovirus	Anopheles stephensi	Anopheles	Stephensi	Yaoundé	Cameroon	Africa	PCR	All not blood fed	RNA	1	Adult
Carissimo_PLoSOne_2016	AnCPV	Reoviridae	Anopheles cypovirus	Anopheles stephensi	Anopheles	Stephensi	Yaoundé	Cameroon	Africa	PCR	All not blood fed	RNA	1	Adult
Carissimo_PLoSOne_2016	AnCPV	Reoviridae	Anopheles cypovirus	Anopheles stephensi	Anopheles	Stephensi	Yaoundé	Cameroon	Africa	PCR	All not blood fed	RNA	1	Adult
Carissimo_PLoSOne_2016	AnCPV	Reoviridae	Anopheles cypovirus	Anopheles stephensi	Anopheles	Stephensi	Yaoundé	Cameroon	Africa	PCR	All not blood fed	RNA	1	Adult
Carissimo_PLoSOne_2016	AnCPV	Reoviridae	Anopheles cypovirus	Anopheles stephensi	Anopheles	Stephensi	Yaoundé	Cameroon	Africa	PCR	All not blood fed	RNA	1	Adult
Carissimo_PLoSOne_2016	AnCPV	Reoviridae	Anopheles cypovirus	Anopheles stephensi	Anopheles	Stephensi	Yaoundé	Cameroon	Africa	PCR	All not blood fed	RNA	1	Adult
Carissimo_PLoSOne_2016	AnCPV	Reoviridae	Anopheles cypovirus	Anopheles stephensi	Anopheles	Stephensi	Yaoundé	Cameroon	Africa	PCR	All not blood fed	RNA	1	Adult
Carissimo_PLoSOne_2016	AnCPV	Reoviridae	Anopheles cypovirus	Anopheles stephensi	Anopheles	Stephensi	Yaoundé	Cameroon	Africa	PCR	All not blood fed	RNA	1	Adult
Carissimo_PLoSOne_2016	AnCPV	Reoviridae	Anopheles cypovirus	Anopheles stephensi	Anopheles	Stephensi	Yaoundé	Cameroon	Africa	PCR	All not blood fed	RNA	1	Adult
Carissimo_PLoSOne_2016	AnCPV	Reoviridae	Anopheles cypovirus	Anopheles stephensi	Anopheles	Stephensi	Yaoundé	Cameroon	Africa	PCR	All not blood fed	RNA	1	Adult
Carissimo_PLoSOne_2016	AnCPV	Reoviridae	Anopheles cypovirus	Anopheles stephensi	Anopheles	Stephensi	Yaoundé	Cameroon	Africa	PCR	All not blood fed	RNA	1	Adult
Carissimo_PLoSOne_2016	AnCPV	Reoviridae	Anopheles cypovirus	Anopheles stephensi	Anopheles	Stephensi	Yaoundé	Cameroon	Africa	PCR	All not blood fed	RNA	1	Adult
Carissimo_PLoSOne_2016	AnCPV	Reoviridae	Anopheles cypovirus	Anopheles stephensi	Anopheles	Stephensi	Yaoundé	Cameroon	Africa	PCR	All not blood fed	RNA	1	Adult
Carissimo_PLoSOne_2016	AnCPV	Reoviridae	Anopheles cypovirus	Anopheles stephensi	Anopheles	Stephensi	Yaoundé	Cameroon	Africa	PCR	All not blood fed	RNA	1	Adult
Carissimo_PLoSOne_2016	AnCPV	Reoviridae	Anopheles cypovirus	Anopheles stephensi	Anopheles	Stephensi	Yaoundé	Cameroon	Africa	PCR	All not blood fed	RNA	1	Adult
Carissimo_PLoSOne_2016	AnCPV	Reoviridae	Anopheles cypovirus	Anopheles stephensi	Anopheles	Stephensi	Yaoundé	Cameroon	Africa	PCR	All not blood fed	RNA	1	Adult
Carissimo_PLoSOne_2016	AnCPV	Reoviridae	Anopheles cypovirus	Anopheles stephensi	Anopheles	Stephensi	Yaoundé	Cameroon	Africa	PCR	All not blood fed	RNA	1	Adult
Carissimo_PLoSOne_2016	AnCPV	Reoviridae	Anopheles cypovirus	Anopheles stephensi	Anopheles	Stephensi	Yaoundé	Cameroon	Africa	PCR	All not blood fed	RNA	1	Adult
Carissimo_PLoSOne_2016	AnCPV	Reoviridae	Anopheles cypovirus	Anopheles stephensi	Anopheles	Stephensi	Yaoundé	Cameroon	Africa	PCR	All not blood fed	RNA	1	Adult
Carissimo_PLoSOne_2016	AnCPV	Reoviridae	Anopheles cypovirus	Anopheles stephensi	Anopheles	Stephensi	Yaoundé	Cameroon	Africa	PCR	All not blood fed	RNA	1	Adult
Carissimo_PLoSOne_2016	AnCPV	Reoviridae	Anopheles cypovirus	Anopheles stephensi	Anopheles	Stephensi	Yaoundé	Cameroon	Africa	PCR	All not blood fed	RNA	1	Adult
Carissimo_PLoSOne_2016	AnCPV	Reoviridae	Anopheles cypovirus	Anopheles stephensi	Anopheles	Stephensi	Yaoundé	Cameroon	Africa	PCR	All not blood fed	RNA	1	Adult
Carissimo_PLoSOne_2016	AnCPV	Reoviridae	Anopheles cypovirus	Anopheles stephensi	Anopheles	Stephensi	Yaoundé	Cameroon	Africa	PCR	All not blood fed	RNA	1	Adult
Carissimo_PLoSOne_2016	AnCPV	Reoviridae	Anopheles cypovirus	Anopheles stephensi	Anopheles	Stephensi	Yaoundé	Cameroon	Africa	PCR	All not blood fed	RNA	1	Adult
Carissimo_PLoSOne_2016	AnCPV	Reoviridae	Anopheles cypovirus	Anopheles stephensi	Anopheles	Stephensi	Yaoundé	Cameroon	Africa	PCR	All not blood fed	RNA	1	Adult
Carissimo_PLoSOne_2016	AnCPV	Reoviridae	Anopheles cypovirus	Anopheles stephensi	Anopheles	Stephensi	Yaoundé	Cameroon	Africa	PCR	All not blood fed	RNA	1	Adult
Carissimo_PLoSOne_2016	AnCPV	Reoviridae	Anopheles cypovirus	Anopheles stephensi	Anopheles	Stephensi	Yaoundé	Cameroon	Africa	PCR	All not blood fed	RNA	1	Adult
Carissimo_PLoSOne_2016	AnCPV	Reoviridae	Anopheles cypovirus	Anopheles stephensi	Anopheles	Stephensi	Yaoundé	Cameroon	Africa	PCR	All not blood fed	RNA	1	Adult
Carrera_AmJTropMedHyg_2015	Mercadeo virus	Flaviviridae	Mercadeo virus	Culex spp.	Culex	Unknown	Panama	Panama	North-america	Culture-Sequencing	Unknown	RNA	20	Adult
Carrera_AmJTropMedHyg_2015	Mercadeo virus	Flaviviridae	Mercadeo virus	Culex spp.	Culex	Unknown	Panama	Panama	North-america	Culture-Sequencing	Unknown	RNA	20	Adult
Chandler_FrontiersinMicrobiology_2015	Unnamed virus: Ochlerotatus sierrensis from Pepperwood Preserve (contig 32)	Unknown	Unknown	ochlerotatus sierrensis	Ochlerotatus	Sierrensis	Pepperwood Preserve northern California	United states	North-america	Sequencing	Unknown	RNA	Unknown	Adult
Chandler_FrontiersinMicrobiology_2015	Unnamed virus: Ochlerotatus sierrensis from Pepperwood Preserve (contig 13869)	Rhabdoviridae	Unknown	ochlerotatus sierrensis	Ochlerotatus	Sierrensis	Pepperwood Preserve northern California	United states	North-america	Sequencing	Unknown	RNA	Unknown	Adult
Chandler_FrontiersinMicrobiology_2015	Unnamed virus: Culex pipiens from San Rafael (contig 30)	Peribunyaviridae	Unknown	Culex pipiens	Culex	Pipiens	San Rafael northern California	United states	North-america	Sequencing	Unknown	RNA	Unknown	Adult
Chandler_FrontiersinMicrobiology_2015	Unnamed virus: Culex pipiens from San Rafael (contig 2643)	Narnaviridae	Unknown	Culex pipiens	Culex	Pipiens	San Rafael northern California	United states	North-america	Sequencing	Unknown	RNA	Unknown	Adult
Chandler_FrontiersinMicrobiology_2015	Unnamed virus: Culex pipiens from San Rafael (contig 32851)	Rhabdoviridae	Unknown	Culex pipiens	Culex	Pipiens	San Rafael northern California	United states	North-america	Sequencing	Unknown	RNA	Unknown	Adult
Chandler_FrontiersinMicrobiology_2015	Unnamed virus: Culiseta incidens from Mill Valley 2 (contig 89)	Unknown	Unknown	Culiseta incidens	Culiseta	Incidens	Mill Valley northern California	United states	North-america	Sequencing	Unknown	RNA	Unknown	Adult
Chandler_FrontiersinMicrobiology_2015	Unnamed virus: culiseta incidens from Mill Valley 1 (contig 84)	Unknown	Unknown	Culiseta incidens	Culiseta	Incidens	Mill Valley northern California	United states	North-america	Sequencing	Unknown	RNA	Unknown	Adult
Chandler_FrontiersinMicrobiology_2015	Unnamed virus: Culex pipiens from San Francisco (contig 84)	Peribunyaviridae	Unknown	Culex pipiens	Culex	Pipiens	San Francisco northern California	United states	North-america	Sequencing	Unknown	RNA	Unknown	Adult
Chandler_FrontiersinMicrobiology_2015	Unnamed virus: Culex pipiens from San Francisco (contig 6587)	Rhabdoviridae	Unknown	Culex pipiens	Culex	Pipiens	San Francisco northern California	United states	North-america	Sequencing	Unknown	RNA	Unknown	Adult
Chandler_FrontiersinMicrobiology_2015	Unnamed virus: Culex pipiens from San Francisco (contig 1516)	Narnaviridae	Unknown	Culex pipiens	Culex	Pipiens	San Francisco northern California	United states	North-america	Sequencing	Unknown	RNA	Unknown	Adult
Chandler_FrontiersinMicrobiology_2015	Unnamed virus: Culiseta incidens from San Mateo 2 (contig 1366)	Unknown	Unknown	Culiseta incidens	Culiseta	Incidens	San Mateo northern California	United states	North-america	Sequencing	Unknown	RNA	Unknown	Adult
Chandler_FrontiersinMicrobiology_2015	Unnamed virus: Culiseta incidens from San Mateo 1 (contig 119)	Unknown	Unknown	Culiseta incidens	Culiseta	Incidens	San Mateo northern California	United states	North-america	Sequencing	Unknown	RNA	Unknown	Adult
Chandler_Virology_2014	Phasi Charoen-like virus	Phenuiviridae	Phasi charoen-like virus	Aedes aegypti	Aedes	Aegypti	Nakhon Nayok Province	Thailand	Asia	Sequencing	Unknown	RNA	25	Adult
Charles_JournalofGeneralVirology_2018	Culex flavivirus	Flaviviridae	Culex flavivirus	Culex quinquefasciatus	Culex	Quinquefasciatus	Yucatan Peninsula	Mexico	North-america	Culture-Sequencing	Unknown	RNA	305	Adult
Charles_JournalofGeneralVirology_2018	Houston virus	Mesoniviridae	Alphamesonivirus 1	Culex quinquefasciatus	Culex	Quinquefasciatus	Yucatan Peninsula	Mexico	North-america	Culture-Sequencing	Unknown	RNA	305	Adult
Charles_JournalofGeneralVirology_2018	Houston virus	Mesoniviridae	Alphamesonivirus 1	Aedes taeniorhynchys	Aedes	Taeniorhynchus	Yucatan Peninsula	Mexico	North-america	Culture-Sequencing	Unknown	RNA	764	Adult
Charles_JournalofGeneralVirology_2018	Mayapan virus	Nodaviridae	Mayapan virus	Psorophora ferox	Psorophora	Ferox	Yucatan Peninsula	Mexico	North-america	Culture-Sequencing	Unknown	RNA	93	Adult
Charles_JournalofGeneralVirology_2018	Mayapan virus	Nodaviridae	Mayapan virus	psorophora ferox	Psorophora	Ferox	Yucatan Peninsula	Mexico	North-america	Culture-Sequencing	Unknown	RNA	93	Adult
Charles_JournalofGeneralVirology_2018	Uxmal virus	Unknown	Uxmal virus	Aedes taeniorhynchys	Aedes	Taeniorhynchus	Yucatan Peninsula	Mexico	North-america	Culture-Sequencing	Unknown	RNA	764	Adult
Charles_JournalofGeneralVirology_2018	Uxmal virus	Unknown	Uxmal virus	Aedes taeniorhynchys	Aedes	Taeniorhynchus	Yucatan Peninsula	Mexico	North-america	Culture-Sequencing	Unknown	RNA	764	Adult
Charles_JournalofGeneralVirology_2018	Uxmal virus	Unknown	Uxmal virus	Aedes taeniorhynchys	Aedes	Taeniorhynchus	Yucatan Peninsula	Mexico	North-america	Culture-Sequencing	Unknown	RNA	764	Adult
Chatterjee_VirolJ_2021	Culex flavivirus	Flaviviridae	Culex flavivirus	Culex pipiens	Culex	Pipiens	Jungang Dong	Republic of korea	Asia	PCR	Unknown	RNA	20	Adult
Chatterjee_VirolJ_2021	Culex flavivirus	Flaviviridae	Culex flavivirus	Culex pipiens	Culex	Pipiens	Jungang Dong	Republic of korea	Asia	PCR	Unknown	RNA	20	Adult
Chatterjee_VirolJ_2021	Culex flavivirus	Flaviviridae	Culex flavivirus	Culex pipiens	Culex	Pipiens	Jungang Dong	Republic of korea	Asia	PCR	Unknown	RNA	20	Adult
Chatterjee_VirolJ_2021	Culex flavivirus	Flaviviridae	Culex flavivirus	Culex pipiens	Culex	Pipiens	Jungang Dong	Republic of korea	Asia	PCR	Unknown	RNA	20	Adult
Chatterjee_VirolJ_2021	Culex flavivirus	Flaviviridae	Culex flavivirus	Culex pipiens	Culex	Pipiens	Jungang Dong	Republic of korea	Asia	PCR	Unknown	RNA	20	Adult
Chatterjee_VirolJ_2021	Culex flavivirus	Flaviviridae	Culex flavivirus	Culex pipiens	Culex	Pipiens	Jungang Dong	Republic of korea	Asia	PCR	Unknown	RNA	20	Adult
Chatterjee_VirolJ_2021	Culex flavivirus	Flaviviridae	Culex flavivirus	Culex pipiens	Culex	Pipiens	Jungang Dong	Republic of korea	Asia	PCR	Unknown	RNA	20	Adult
Chatterjee_VirolJ_2021	Culex flavivirus	Flaviviridae	Culex flavivirus	Culex pipiens	Culex	Pipiens	Jungang Dong	Republic of korea	Asia	PCR	Unknown	RNA	20	Adult
Chatterjee_VirolJ_2021	Culex flavivirus	Flaviviridae	Culex flavivirus	Culex pipiens	Culex	Pipiens	Jungang Dong	Republic of korea	Asia	PCR	Unknown	RNA	20	Adult
Chatterjee_VirolJ_2021	Culex flavivirus	Flaviviridae	Culex flavivirus	Culex pipiens	Culex	Pipiens	Jungang Dong	Republic of korea	Asia	PCR	Unknown	RNA	20	Adult
Chatterjee_VirolJ_2021	Culex flavivirus	Flaviviridae	Culex flavivirus	Culex pipiens	Culex	Pipiens	Jungang Dong	Republic of korea	Asia	PCR	Unknown	RNA	20	Adult
Chatterjee_VirolJ_2021	Culex flavivirus	Flaviviridae	Culex flavivirus	Culex pipiens	Culex	Pipiens	Jungang Dong	Republic of korea	Asia	PCR	Unknown	RNA	20	Adult
Chatterjee_VirolJ_2021	Culex flavivirus	Flaviviridae	Culex flavivirus	Culex pipiens	Culex	Pipiens	Jungang Dong	Republic of korea	Asia	PCR	Unknown	RNA	20	Adult
Chatterjee_VirolJ_2021	Culex flavivirus	Flaviviridae	Culex flavivirus	Culex pipiens	Culex	Pipiens	Jungang Dong	Republic of korea	Asia	PCR	Unknown	RNA	20	Adult
Chatterjee_VirolJ_2021	Culex flavivirus	Flaviviridae	Culex flavivirus	Culex pipiens	Culex	Pipiens	Jungang Dong	Republic of korea	Asia	PCR	Unknown	RNA	20	Adult
Chatterjee_VirolJ_2021	Culex flavivirus	Flaviviridae	Culex flavivirus	Culex pipiens	Culex	Pipiens	Jungang Dong	Republic of korea	Asia	PCR	Unknown	RNA	20	Adult
Chatterjee_VirolJ_2021	Culex flavivirus	Flaviviridae	Culex flavivirus	Culex pipiens	Culex	Pipiens	Jungang Dong	Republic of korea	Asia	PCR	Unknown	RNA	20	Adult
Chatterjee_VirolJ_2021	Culex flavivirus	Flaviviridae	Culex flavivirus	Culex pipiens	Culex	Pipiens	Jungang Dong	Republic of korea	Asia	PCR	Unknown	RNA	20	Adult
Chatterjee_VirolJ_2021	Culex flavivirus	Flaviviridae	Culex flavivirus	Culex pipiens	Culex	Pipiens	Jungang Dong	Republic of korea	Asia	PCR	Unknown	RNA	20	Adult
Chatterjee_VirolJ_2021	Culex flavivirus	Flaviviridae	Culex flavivirus	Culex pipiens	Culex	Pipiens	Jungang Dong	Republic of korea	Asia	PCR	Unknown	RNA	20	Adult
Chatterjee_VirolJ_2021	Culex flavivirus	Flaviviridae	Culex flavivirus	Culex pipiens	Culex	Pipiens	Jungang Dong	Republic of korea	Asia	PCR	Unknown	RNA	20	Adult
Chatterjee_VirolJ_2021	Culex flavivirus	Flaviviridae	Culex flavivirus	Culex pipiens	Culex	Pipiens	Jungang Dong	Republic of korea	Asia	PCR	Unknown	RNA	20	Adult
Chen_CompImmunolMicrobiolInfectDis_2013	Culex flavivirus	Flaviviridae	Culex flavivirus	Culex tritaeniorhynchus	Culex	Tritaeniorhynchus	Taichung county, Taiwan	China	Asia	PCR	Unknown	RNA	Unknown	Adult
Chen_CompImmunolMicrobiolInfectDis_2013	Culex flavivirus	Flaviviridae	Culex flavivirus	Culex tritaeniorhynchus	Culex	Tritaeniorhynchus	Taichung county, Taiwan	China	Asia	PCR	Unknown	RNA	Unknown	Adult
Chen_CompImmunolMicrobiolInfectDis_2013	Culex flavivirus	Flaviviridae	Culex flavivirus	Culex tritaeniorhynchus	Culex	Tritaeniorhynchus	Taichung county, Taiwan	China	Asia	PCR	Unknown	RNA	Unknown	Adult
Chen_CompImmunolMicrobiolInfectDis_2013	Culex flavivirus	Flaviviridae	Culex flavivirus	Culex quinquefasciatus	Culex	Quinquefasciatus	Taichung county, Taiwan	China	Asia	PCR	Unknown	RNA	Unknown	Adult
Chen_CompImmunolMicrobiolInfectDis_2013	Culex flavivirus	Flaviviridae	Culex flavivirus	Culex quinquefasciatus	Culex	Quinquefasciatus	Taichung county, Taiwan	China	Asia	PCR	Unknown	RNA	Unknown	Adult
Chen_CompImmunolMicrobiolInfectDis_2013	Culex flavivirus	Flaviviridae	Culex flavivirus	Culex quinquefasciatus	Culex	Quinquefasciatus	Taichung county, Taiwan	China	Asia	PCR	Unknown	RNA	Unknown	Adult
Chiuya_PLosOne_2021	CFAV	Flaviviridae	Cell fusing agent virus	Aedes aegypti	Aedes	Aegypti	Lake Victoria	Kenya	Africa	PCR	Unknown	RNA	868	Adult
Chiuya_PLosOne_2021	CFAV	Flaviviridae	Cell fusing agent virus	Aedes aegypti	Aedes	Aegypti	Lake Victoria	Kenya	Africa	PCR	Unknown	RNA	1205	Adult
Chiuya_PLosOne_2021	CFAV	Flaviviridae	Cell fusing agent virus	Aedes aegypti	Aedes	Aegypti	Lake Victoria	Kenya	Africa	PCR	Unknown	RNA	588	Adult
Chiuya_PLosOne_2021	AeFV	Flaviviridae	Aedes flavivirus	Aedes aegypti	Aedes	Aegypti	Lake Victoria	Kenya	Africa	PCR	Unknown	RNA	868	Adult
Chiuya_PLosOne_2021	AeFV	Flaviviridae	Aedes flavivirus	Aedes aegypti	Aedes	Aegypti	Lake Victoria	Kenya	Africa	PCR	Unknown	RNA	1205	Adult
Chiuya_PLosOne_2021	AeFV	Flaviviridae	Aedes flavivirus	Aedes aegypti	Aedes	Aegypti	Lake Victoria	Kenya	Africa	PCR	Unknown	RNA	588	Adult
Chiuya_PLosOne_2021	CxFV	Flaviviridae	Culex flavivirus	Culex pipiens	Culex	Pipiens	Lake Victoria	Kenya	Africa	PCR	Unknown	RNA	2006	Adult
Chiuya_PLosOne_2021	CxFV	Flaviviridae	Culex flavivirus	Culex pipiens	Culex	Pipiens	Lake Victoria	Kenya	Africa	PCR	Unknown	RNA	445	Adult
Chiuya_PLosOne_2021	CxFV	Flaviviridae	Culex flavivirus	Culex pipiens	Culex	Pipiens	Lake Victoria	Kenya	Africa	PCR	Unknown	RNA	679	Adult
Cholleti_PLOSONE_2016	Baculoviridae	Baculoviridae	Unknown	Culex spp	Culex	Unknown	Zambezi province	Mozambique	Africa	Sequencing	Unknown	RNA	156	Adult
Cholleti_PLOSONE_2016	Chrysoviridae	Chrysoviridae	Unknown	Culex spp	Culex	Unknown	Zambezi province	Mozambique	Africa	Sequencing	Unknown	RNA	156	Adult
Cholleti_PLOSONE_2016	Dicistroviridae	Dicistroviridae	Unknown	Culex spp	Culex	Unknown	Zambezi province	Mozambique	Africa	Sequencing	Unknown	RNA	156	Adult
Cholleti_PLOSONE_2016	Endornaviridae	Endornaviridae	Unknown	Culex spp	Culex	Unknown	Zambezi province	Mozambique	Africa	Sequencing	Unknown	RNA	156	Adult
Cholleti_PLOSONE_2016	palm Creek virus	Flaviviridae	Palm creek virus	Culex spp	Culex	Unknown	Zambezi province	Mozambique	Africa	Sequencing	Unknown	RNA	156	Adult
Cholleti_PLOSONE_2016	Nakiwogo virus	Flaviviridae	Nakiwogo virus	Culex spp	Culex	Unknown	Zambezi province	Mozambique	Africa	Sequencing	Unknown	RNA	156	Adult
Cholleti_PLOSONE_2016	Nasonia vitripennis virus	Iflaviridae	Nasonia vitripennis virus	Culex spp	Culex	Unknown	Zambezi province	Mozambique	Africa	Sequencing	Unknown	RNA	156	Adult
Cholleti_PLOSONE_2016	Brevicoryne brassica picorna-like virus	Iflaviridae	Brevicoryne brassica picorna-like virus	Culex spp	Culex	Unknown	Zambezi province	Mozambique	Africa	Sequencing	Unknown	RNA	156	Adult
Cholleti_PLOSONE_2016	Lygus lineolaris virus 1	Iflaviridae	Lygus lineolaris virus 1	Culex spp	Culex	Unknown	Zambezi province	Mozambique	Africa	Sequencing	Unknown	RNA	156	Adult
Cholleti_PLOSONE_2016	Sacbrood virus	Iflaviridae	Sacbrood virus	Culex spp	Culex	Unknown	Zambezi province	Mozambique	Africa	Sequencing	Unknown	RNA	156	Adult
Cholleti_PLOSONE_2016	Parvoviridae	Parvoviridae	Unknown	Culex spp	Culex	Unknown	Zambezi province	Mozambique	Africa	Sequencing	Unknown	RNA	156	Adult
Cholleti_PLOSONE_2016	Picornaviridae	Picornaviridae	Unknown	Culex spp	Culex	Unknown	Zambezi province	Mozambique	Africa	Sequencing	Unknown	RNA	156	Adult
Cholleti_PLOSONE_2016	Polydnaviridae	Polydnaviridae	Unknown	Culex spp	Culex	Unknown	Zambezi province	Mozambique	Africa	Sequencing	Unknown	RNA	156	Adult
Cholleti_PLOSONE_2016	Culex tritaeniorhynchus rhabdovirus	Rhabdoviridae	Culex tritaeniorhynchus rhabdovirus	Culex spp	Culex	Unknown	Zambezi province	Mozambique	Africa	Sequencing	Unknown	RNA	156	Adult
Cholleti_PLOSONE_2016	Unknown	Unknown	Unknown	Culex spp	Culex	Unknown	Zambezi province	Mozambique	Africa	Sequencing	Unknown	RNA	156	Adult
Cholleti_PLOSONE_2016	Virgaviridae	Virgaviridae	Unknown	Culex spp	Culex	Unknown	Zambezi province	Mozambique	Africa	Sequencing	Unknown	RNA	156	Adult
Cholleti_PLOSONE_2016	Bunyaviridae	Peribunyaviridae	Unknown	Mansonia spp	Mansonia	Unknown	Zambezi province	Mozambique	Africa	Sequencing	Unknown	RNA	384	Adult
Cholleti_PLOSONE_2016	Coronaviridae	Coronaviridae	Unknown	Mansonia spp	Mansonia	Unknown	Zambezi province	Mozambique	Africa	Sequencing	Unknown	RNA	384	Adult
Cholleti_PLOSONE_2016	Unknown	Unknown	Unknown	Mansonia spp	Mansonia	Unknown	Zambezi province	Mozambique	Africa	Sequencing	Unknown	RNA	384	Adult
Cholleti_PLOSONE_2016	Nakiwogo virus	Flaviviridae	Nakiwogo virus	Mansonia spp	Mansonia	Unknown	Zambezi province	Mozambique	Africa	Sequencing	Unknown	RNA	384	Adult
Cholleti_PLOSONE_2016	Cuacua virus	Flaviviridae	Cuacua virus	Mansonia spp	Mansonia	Unknown	Zambezi province	Mozambique	Africa	Sequencing	Unknown	RNA	384	Adult
Cholleti_PLOSONE_2016	Palm Creek virus	Flaviviridae	Palm creek virus	Mansonia spp	Mansonia	Unknown	Zambezi province	Mozambique	Africa	Sequencing	Unknown	RNA	384	Adult
Cholleti_PLOSONE_2016	Nienokoue virus	Flaviviridae	Nienokoue virus	Mansonia spp	Mansonia	Unknown	Zambezi province	Mozambique	Africa	Sequencing	Unknown	RNA	384	Adult
Cholleti_PLOSONE_2016	Iflaviridae	Iflaviridae	Unknown	Mansonia spp	Mansonia	Unknown	Zambezi province	Mozambique	Africa	Sequencing	Unknown	RNA	384	Adult
Cholleti_PLOSONE_2016	Orthomyxoviridae	Orthomyxoviridae	Unknown	Mansonia spp	Mansonia	Unknown	Zambezi province	Mozambique	Africa	Sequencing	Unknown	RNA	384	Adult
Cholleti_PLOSONE_2016	Phycodnaviridae	Phycodnaviridae	Unknown	Mansonia spp	Mansonia	Unknown	Zambezi province	Mozambique	Africa	Sequencing	Unknown	RNA	384	Adult
Cholleti_PLOSONE_2016	Reoviridae	Reoviridae	Unknown	Mansonia spp	Mansonia	Unknown	Zambezi province	Mozambique	Africa	Sequencing	Unknown	RNA	384	Adult
Cholleti_PLOSONE_2016	Retroviridae	Retroviridae	Unknown	Mansonia spp	Mansonia	Unknown	Zambezi province	Mozambique	Africa	Sequencing	Unknown	RNA	384	Adult
Cholleti_PLOSONE_2016	Culex tritaeniorhynchus rhabdovirus	Rhabdoviridae	Culex tritaeniorhynchus rhabdovirus	Mansonia spp	Mansonia	Unknown	Zambezi province	Mozambique	Africa	Sequencing	Unknown	RNA	384	Adult
Cholleti_PLOSONE_2016	Mopeia rhabdovirus	Rhabdoviridae	Mopeia rhabdovirus	Mansonia spp	Mansonia	Unknown	Zambezi province	Mozambique	Africa	Sequencing	Unknown	RNA	384	Adult
Cholleti_PLOSONE_2016	Unknown	Unknown	Unknown	Mansonia spp	Mansonia	Unknown	Zambezi province	Mozambique	Africa	Sequencing	Unknown	RNA	384	Adult
Cholleti_PLOSONE_2016	Unknown	Unknown	Unknown	Mansonia spp	Mansonia	Unknown	Zambezi province	Mozambique	Africa	Sequencing	Unknown	RNA	384	Adult
Cholleti_PLOSONE_2016	Unknown	Unknown	Unknown	Mansonia spp	Mansonia	Unknown	Zambezi province	Mozambique	Africa	Sequencing	Unknown	RNA	384	Adult
Cholleti_PLOSONE_2016	Unknown	Unknown	Unknown	Mansonia spp	Mansonia	Unknown	Zambezi province	Mozambique	Africa	Sequencing	Unknown	RNA	384	Adult
Cholleti_PLOSONE_2016	Unknown	Unknown	Unknown	Mansonia spp	Mansonia	Unknown	Zambezi province	Mozambique	Africa	Sequencing	Unknown	RNA	384	Adult
Cholleti_VirolJ_2018	Culex picorna-like virus	Unknown	Culex picorna-like virus 1	Culex spp	Culex	Unknown	Zambezi Valley	Mozambique	Africa	Sequencing	Unknown	RNA	Unknown	Adult
Cholleti_VirolJ_2018	Culex picorna-like virus	Unknown	Culex picorna-like virus 1	Culex spp.	Culex	Unknown	Zambezi Valley	Mozambique	Africa	PCR	Unknown	RNA	18	Adult
Cholleti_VirolJ_2018	Culex picorna-like virus	Unknown	Culex picorna-like virus 1	Culex spp.	Culex	Unknown	Zambezi Valley	Mozambique	Africa	PCR	Unknown	RNA	20	Adult
Cholleti_VirolJ_2018	Culex picorna-like virus	Unknown	Culex picorna-like virus 1	Culex spp.	Culex	Unknown	Zambezi Valley	Mozambique	Africa	PCR	Unknown	RNA	1	Adult
Cholleti_VirolJ_2018	Culex picorna-like virus	Unknown	Culex picorna-like virus 1	Culex spp.	Culex	Unknown	Zambezi Valley	Mozambique	Africa	PCR	Unknown	RNA	20	Adult
Cholleti_VirolJ_2018	Culex picorna-like virus	Unknown	Culex picorna-like virus 1	Culex spp.	Culex	Unknown	Zambezi Valley	Mozambique	Africa	PCR	Unknown	RNA	4	Adult
Cholleti_VirolJ_2018	Culex picorna-like virus	Unknown	Culex picorna-like virus 1	Mansonia spp.	Mansonia	Unknown	Zambezi Valley	Mozambique	Africa	PCR	Unknown	RNA	12	Adult
Cholleti_VirolJ_2018	Culex picorna-like virus	Unknown	Culex picorna-like virus 1	Mansonia spp.	Mansonia	Unknown	Zambezi Valley	Mozambique	Africa	PCR	Unknown	RNA	13	Adult
Coffey_Virology_2014	LNV	Sedoreoviridae	Liao ning virus	Anopheles amictus	Anopheles	Amictus	Bourke	Australia	Australia	Culture-Sequencing	Unknown	RNA	50	Adult
Coffey_Virology_2014	SLOV	Reoviridae	Stretch lagoon orbivirus	Culex australicus and Culex molestus	Culex	Unknown	Griffith	Australia	Australia	Culture-Sequencing	Unknown	RNA	50	Adult
Coffey_Virology_2014	LNV	Sedoreoviridae	Liao ning virus	Culex australicus and Culex molestus	Culex	Unknown	Griffith	Australia	Australia	Culture-Sequencing	Unknown	RNA	50	Adult
Coffey_Virology_2014	LNV	Sedoreoviridae	Liao ning virus	Anopheles amictus	Anopheles	Amictus	Boggabilla	Australia	Australia	Culture-Sequencing	Unknown	RNA	50	Adult
Coffey_Virology_2014	BEAUV	Rhabdoviridae	Beaumont virus	Anopheles annulipes	Anopheles	Annulipes	Griffith	Australia	Australia	Culture-Sequencing	Unknown	RNA	50	Adult
Coffey_Virology_2014	LNV	Sedoreoviridae	Liao ning virus	Anopheles annulipes	Anopheles	Annulipes	Griffith	Australia	Australia	Culture-Sequencing	Unknown	RNA	50	Adult
Coffey_Virology_2014	LNV	Sedoreoviridae	Liao ning virus	Culex sitiens	Culex	Sitiens	Ballina	Australia	Australia	Culture-Sequencing	Unknown	RNA	50	Adult
Coffey_Virology_2014	LNV	Sedoreoviridae	Liao ning virus	Aedes vigilax	Aedes	Vigilax	Batemans Bay	Australia	Australia	Culture-Sequencing	Unknown	RNA	50	Adult
Coffey_Virology_2014	LNV	Sedoreoviridae	Liao ning virus	Culex sitiens	Culex	Sitiens	Tweed Heeds	Australia	Australia	Culture-Sequencing	Unknown	RNA	50	Adult
Coffey_Virology_2014	WALV	Reoviridae	Wallal virus	Culex annulirostris	Culex	Annulirostris	Hawkesbury	Australia	Australia	Culture-Sequencing	Unknown	RNA	50	Adult
Coffey_Virology_2014	WALV	Reoviridae	Wallal virus	Anopheles annulipes	Anopheles	Annulipes	Griffith	Australia	Australia	Culture-Sequencing	Unknown	RNA	50	Adult
Coffey_Virology_2014	SLOV	Reoviridae	Stretch lagoon orbivirus	Culex annulirostris	Culex	Annulirostris	Griffith	Australia	Australia	Culture-Sequencing	Unknown	RNA	50	Adult
Coffey_Virology_2014	SASHV	Peribunyaviridae	Salt ash virus	Aedes vigilax	Aedes	Vigilax	Port Stephens	Australia	Australia	Culture-Sequencing	Unknown	RNA	50	Adult
Coffey_Virology_2014	MURBV	Peribunyaviridae	Murrumbidgee virus	Anopheles annulipes	Anopheles	Annulipes	Griffith	Australia	Australia	Culture-Sequencing	Unknown	RNA	50	Adult
Coffey_Virology_2014	KOKV	Unknown	Kobobera virus	Culex annulirostris	Culex	Annulirostris	Griffith	Australia	Australia	Culture-Sequencing	Unknown	RNA	50	Adult
Coffey_Virology_2014	MURBV	Peribunyaviridae	Murrumbidgee virus	Anopheles annulipes	Anopheles	Annulipes	Griffith	Australia	Australia	Culture-Sequencing	Unknown	RNA	50	Adult
Coffey_Virology_2014	EHV	Flaviviridae	Edge hill virus	Aedes vigilax	Aedes	Vigilax	Batemans Bay	Australia	Australia	Culture-Sequencing	Unknown	RNA	50	Adult
Coffey_Virology_2014	WARV	Reoviridae	Warrego virus	Culex annulirostris	Culex	Annulirostris	Griffith	Australia	Australia	Culture-Sequencing	Unknown	RNA	50	Adult
Coffey_Virology_2014	WARV	Reoviridae	Warrego virus	Anopheles annulipes	Anopheles	Annulipes	Griffith	Australia	Australia	Culture-Sequencing	Unknown	RNA	50	Adult
Coffey_Virology_2014	NORCV	Rhabdoviridae	North creek virus	Culex sitiens	Culex	Sitiens	Ballina	Australia	Australia	Culture-Sequencing	Unknown	RNA	50	Adult
Contreras-Gutierrez_Virology_2017	Sinu virus	Orthomyxoviridae	Sinu virus	Unidentified	Unknown	Unknown	San Bernardo del Viento	Colombia	South-america	Culture-Sequencing	Unknown	RNA	50	Adult
Cook_PLOSONE_2013	Chronic bee paralysis virus	Unknown	Anopheline-associated c virus	Anopheline	Anopheles	Unknown	Camargue region of France	France	Europe	Sequencing	Unknown	RNA	140	Adult
Cook_PLOSONE_2013	Chronic bee paralysis virus	Unknown	Anopheline-associated c virus	Anopheline	Anopheles	Unknown	Camargue region of France	France	Europe	Sequencing	Unknown	RNA	140	Adult
Cook_PLOSONE_2013	St Croix River orbivirus (segment 1)	Reoviridae	Unknown	Anopheline, Chironomids and Culicine in pool	Unknown	Unknown	Camargue region of France	France	Europe	Sequencing	Unknown	RNA	25-140	Adult
Cook_PLOSONE_2013	Mycovirus FusoV (Partitiviridae)	Partitiviridae	Unknown	Anopheline, Chironomids and Culicine in pool	Unknown	Unknown	Camargue region of France	France	Europe	Sequencing	Unknown	RNA	25-140	Adult
Cook_PLOSONE_2013	Helicobasidium mompa mitovirus 1-18	Mitoviridae	Unknown	Anopheline, Chironomids and Culicine in pool	Unknown	Unknown	Camargue region of France	France	Europe	Sequencing	Unknown	RNA	25-140	Adult
Cook_PLOSONE_2013	Mosquito X entomobirnavirus (segment A)	Unknown	Culicine-associated z virus	Ochlerotatus	Ochlerotatus	Unknown	Camargue region of France	France	Europe	Sequencing	Unknown	RNA	25	Adult
Cook_PLOSONE_2013	Mosquito X entomobirnavirus (segment B)	Unknown	Culicine-associated z virus	Ochlerotatus	Ochlerotatus	Unknown	Camargue region of France	France	Europe	Sequencing	Unknown	RNA	25	Adult
Cook_PLOSONE_2013	Eubenangee orbivirus (segment 1)	Reoviridae	Unknown	Anopheline, Chironomids and Culicine in pool	Unknown	Unknown	Camargue region of France	France	Europe	Sequencing	Unknown	RNA	25-140	Adult
Cook_PLOSONE_2013	Gouleako virus (segment L)	Phenuiviridae	Gouleako virus	Ochlerotatus caspiru, Ochlerotatus detritus	Ochlerotatus	Unknown	Camargue region of France	France	Europe	Sequencing	Unknown	RNA	25	Adult
Cook_PLOSONE_2013	S. cerevisiae narnavirus 23S RNA	Narnaviridae	Unknown	Ochlerotatus	Ochlerotatus	Unknown	Camargue region of France	France	Europe	Sequencing	Unknown	RNA	25	Adult
Cook_PLOSONE_2013	S. cerevisiae narnavirus 20S RNA	Narnaviridae	Unknown	Ochlerotatus	Ochlerotatus	Unknown	Camargue region of France	France	Europe	Sequencing	Unknown	RNA	25	Adult
Cook_PLOSONE_2013	Circulifer tenellus virus 1	Unknown	Unknown	Anopheline, Chironomids and Culicine in pool	Unknown	Unknown	Camargue region of France	France	Europe	Sequencing	Unknown	RNA	25-140	Adult
Cook_PLOSONE_2013	Spissistilus festinus virus 1	Unknown	Unknown	Culicine	Culex	Unknown	Camargue region of France	France	Europe	Sequencing	Unknown	RNA	25	Adult
Crabtree_ArchVirol_2009	Quang Binh virus	Flaviviridae	Quang binh virus	Culex tritaeniorhynchus	Culex	Tritaeniorhynchus	Quang Binh	Vietnam	Asia	Culture-PCR	Unknown	RNA	83	Adult
Cunha_ActaTropica_2020	IGUV	Flaviviridae	Iguape virus	Anopheles cruzii	Anopheles	Cruzii	Brazil	Brazil	South-america	PCR	Unknown	RNA	Unknown	Adult
Cunha_ActaTropica_2020	IGUV	Flaviviridae	Iguape virus	Anopheles cruzii	Anopheles	Cruzii	Brazil	Brazil	South-america	PCR	Unknown	RNA	Unknown	Adult
Cunha_ActaTropica_2020	IGUV	Flaviviridae	Iguape virus	Anopheles cruzii	Anopheles	Cruzii	Brazil	Brazil	South-america	PCR	Unknown	RNA	Unknown	Adult
Cunha_ActaTropica_2020	ILHV	Flaviviridae	Ilheus virus	Anopheles triannulatus	Anopheles	Triannulatus	Brazil	Brazil	South-america	PCR	Unknown	RNA	Unknown	Adult
Cunha_ActaTropica_2020	ILHV	Flaviviridae	Ilheus virus	Coquillettidia juxtamansonia	Coquillettidia	Juxtamansonia	Brazil	Brazil	South-america	PCR	Unknown	RNA	Unknown	Adult
Cunha_ActaTropica_2020	ILHV	Flaviviridae	Ilheus virus	Culex sp.	Culex	Unknown	Brazil	Brazil	South-america	PCR	Unknown	RNA	Unknown	Adult
Cunha_MicrobiolResourAnnounc_2020	Phasi Charoen-like virus	Phenuiviridae	Phasi charoen-like virus	Aedes aegypti	Aedes	Aegypti	Aracajú, Sao Conrado	Brazil	South-america	Sequencing	Unknown	RNA	1	Adult
daSilva_VirusResearch_2021	QHA33858.1_RdRp_Narangue_virus	Phenuiviridae	Narangue virus	Ma Wilsoni	Mansonia	Wilsoni	Parque Estadual Dois Irmaos	Brazil	South-america	Sequencing	Unknown	RNA	Unknown	Adult
daSilva_VirusResearch_2021	QHA33858.1_RdRp_Narangue_virus	Phenuiviridae	Narangue virus	Ma Wilsoni	Mansonia	Wilsoni	Parque Estadual Dois Irmaos	Brazil	South-america	Sequencing	Unknown	RNA	Unknown	Adult
daSilva_VirusResearch_2021	QHA33858.1_RdRp_Narangue_virus	Phenuiviridae	Narangue virus	Ma Wilsoni	Mansonia	Wilsoni	Parque Estadual Dois Irmaos	Brazil	South-america	Sequencing	Unknown	RNA	Unknown	Adult
daSilva_VirusResearch_2021	QHA33858.1_RdRp_Narangue_virus	Phenuiviridae	Narangue virus	Ma Wilsoni	Mansonia	Wilsoni	Parque Estadual Dois Irmaos	Brazil	South-america	Sequencing	Unknown	RNA	Unknown	Adult
daSilva_VirusResearch_2021	QHA33858.1_RdRp_Narangue_virus	Phenuiviridae	Narangue virus	Ma Wilsoni	Mansonia	Wilsoni	Parque Estadual Dois Irmaos	Brazil	South-america	Sequencing	Unknown	RNA	Unknown	Adult
daSilva_VirusResearch_2021	QHA33858.1_RdRp_Narangue_virus	Phenuiviridae	Narangue virus	Ma Wilsoni	Mansonia	Wilsoni	Parque Estadual Dois Irmaos	Brazil	South-america	Sequencing	Unknown	RNA	Unknown	Adult
daSilva_VirusResearch_2021	QHA33858.1_RdRp_Narangue_virus	Phenuiviridae	Narangue virus	Ma Wilsoni	Mansonia	Wilsoni	Parque Estadual Dois Irmaos	Brazil	South-america	Sequencing	Unknown	RNA	Unknown	Adult
daSilva_VirusResearch_2021	QHA33858.1_RdRp_Narangue_virus	Phenuiviridae	Narangue virus	Ma Wilsoni	Mansonia	Wilsoni	Parque Estadual Dois Irmaos	Brazil	South-america	Sequencing	Unknown	RNA	Unknown	Adult
daSilva_VirusResearch_2021	QHA33858.1_RdRp_Narangue_virus	Phenuiviridae	Narangue virus	Ma Wilsoni	Mansonia	Wilsoni	Parque Estadual Dois Irmaos	Brazil	South-america	Sequencing	Unknown	RNA	Unknown	Adult
daSilva_VirusResearch_2021	QHA33858.1_RdRp_Narangue_virus	Phenuiviridae	Narangue virus	Ma Wilsoni	Mansonia	Wilsoni	Parque Estadual Dois Irmaos	Brazil	South-america	Sequencing	Unknown	RNA	Unknown	Adult
daSilva_VirusResearch_2021	QHA33858.1_RdRp_Narangue_virus	Phenuiviridae	Narangue virus	Ma Wilsoni	Mansonia	Wilsoni	Parque Estadual Dois Irmaos	Brazil	South-america	Sequencing	Unknown	RNA	Unknown	Adult
daSilva_VirusResearch_2021	QHA33858.1_RdRp_Narangue_virus	Phenuiviridae	Narangue virus	Ma Wilsoni	Mansonia	Wilsoni	Parque Estadual Dois Irmaos	Brazil	South-america	Sequencing	Unknown	RNA	Unknown	Adult
daSilva_VirusResearch_2021	QHA33858.1_RdRp_Narangue_virus	Phenuiviridae	Narangue virus	Ma Wilsoni	Mansonia	Wilsoni	Parque Estadual Dois Irmaos	Brazil	South-america	Sequencing	Unknown	RNA	Unknown	Adult
daSilva_VirusResearch_2021	QHA33858.1_RdRp_Narangue_virus	Phenuiviridae	Narangue virus	Ma Wilsoni	Mansonia	Wilsoni	Parque Estadual Dois Irmaos	Brazil	South-america	Sequencing	Unknown	RNA	Unknown	Adult
daSilva_VirusResearch_2021	QHA33858.1_RdRp_Narangue_virus	Phenuiviridae	Narangue virus	Ma Wilsoni	Mansonia	Wilsoni	Parque Estadual Dois Irmaos	Brazil	South-america	Sequencing	Unknown	RNA	Unknown	Adult
daSilva_VirusResearch_2021	QHA33858.1_RdRp_Narangue_virus	Phenuiviridae	Narangue virus	Ma Wilsoni	Mansonia	Wilsoni	Parque Estadual Dois Irmaos	Brazil	South-america	Sequencing	Unknown	RNA	Unknown	Adult
daSilva_VirusResearch_2021	QHA33858.1_RdRp_Narangue_virus	Phenuiviridae	Narangue virus	Ma Wilsoni	Mansonia	Wilsoni	Parque Estadual Dois Irmaos	Brazil	South-america	Sequencing	Unknown	RNA	Unknown	Adult
daSilva_VirusResearch_2021	QHA33858.1_RdRp_Narangue_virus	Phenuiviridae	Narangue virus	Ma Wilsoni	Mansonia	Wilsoni	Parque Estadual Dois Irmaos	Brazil	South-america	Sequencing	Unknown	RNA	Unknown	Adult
daSilva_VirusResearch_2021	QHA33858.1_RdRp_Narangue_virus	Phenuiviridae	Narangue virus	Ma Wilsoni	Mansonia	Wilsoni	Parque Estadual Dois Irmaos	Brazil	South-america	Sequencing	Unknown	RNA	Unknown	Adult
daSilva_VirusResearch_2021	QHA33858.1_RdRp_Narangue_virus	Phenuiviridae	Narangue virus	Ma Wilsoni	Mansonia	Wilsoni	Parque Estadual Dois Irmaos	Brazil	South-america	Sequencing	Unknown	RNA	Unknown	Adult
daSilva_VirusResearch_2021	AQU42767.1_NP_Whidbey_virus	Orthomyxoviridae	Whidbey virus	Ma Wilsoni	Mansonia	Wilsoni	Parque Estadual Dois Irmaos	Brazil	South-america	Sequencing	Unknown	RNA	Unknown	Adult
daSilva_VirusResearch_2021	AQU42767.1_NP_Whidbey_virus	Orthomyxoviridae	Whidbey virus	Ma Wilsoni	Mansonia	Wilsoni	Parque Estadual Dois Irmaos	Brazil	South-america	Sequencing	Unknown	RNA	Unknown	Adult
daSilva_VirusResearch_2021	AQU42767.1_NP_Whidbey_virus	Orthomyxoviridae	Whidbey virus	Ma Wilsoni	Mansonia	Wilsoni	Parque Estadual Dois Irmaos	Brazil	South-america	Sequencing	Unknown	RNA	Unknown	Adult
daSilva_VirusResearch_2021	AQU42767.1_NP_Whidbey_virus	Orthomyxoviridae	Whidbey virus	Ma Wilsoni	Mansonia	Wilsoni	Parque Estadual Dois Irmaos	Brazil	South-america	Sequencing	Unknown	RNA	Unknown	Adult
daSilva_VirusResearch_2021	AQU42767.1_NP_Whidbey_virus	Orthomyxoviridae	Whidbey virus	Ma Wilsoni	Mansonia	Wilsoni	Parque Estadual Dois Irmaos	Brazil	South-america	Sequencing	Unknown	RNA	Unknown	Adult
daSilva_VirusResearch_2021	AQU42767.1_NP_Whidbey_virus	Orthomyxoviridae	Whidbey virus	Ma Wilsoni	Mansonia	Wilsoni	Parque Estadual Dois Irmaos	Brazil	South-america	Sequencing	Unknown	RNA	Unknown	Adult
daSilva_VirusResearch_2021	QEM39330.1_NP_partial_Guadeloupe_mosquito_quaranja-like_virus_1	Unknown	Guadeloupe mosquito virus	Ma Wilsoni	Mansonia	Wilsoni	Parque Estadual Dois Irmaos	Brazil	South-america	Sequencing	Unknown	RNA	Unknown	Adult
daSilva_VirusResearch_2021	ASA47423.1_nucleoprotein_Aedes_alboannulatus_orthomyxo-like_virus	Orthomyxoviridae	Alboannulatus aedes orthomyxo-like virus	Ma Wilsoni	Mansonia	Wilsoni	Parque Estadual Dois Irmaos	Brazil	South-america	Sequencing	Unknown	RNA	Unknown	Adult
daSilva_VirusResearch_2021	AQU42767.1_NP_Whidbey_virus	Orthomyxoviridae	Whidbey virus	Ma Wilsoni	Mansonia	Wilsoni	Parque Estadual Dois Irmaos	Brazil	South-america	Sequencing	Unknown	RNA	Unknown	Adult
daSilva_VirusResearch_2021	ASA47423.1_nucleoprotein_Aedes_alboannulatus_orthomyxo-like_virus	Orthomyxoviridae	Alboannulatus aedes orthomyxo-like virus	Ma Wilsoni	Mansonia	Wilsoni	Parque Estadual Dois Irmaos	Brazil	South-america	Sequencing	Unknown	RNA	Unknown	Adult
daSilva_VirusResearch_2021	ASA47423.1_nucleoprotein_Aedes_alboannulatus_orthomyxo-like_virus	Orthomyxoviridae	Alboannulatus aedes orthomyxo-like virus	Ma Wilsoni	Mansonia	Wilsoni	Parque Estadual Dois Irmaos	Brazil	South-america	Sequencing	Unknown	RNA	Unknown	Adult
daSilva_VirusResearch_2021	ASA47423.1_nucleoprotein_Aedes_alboannulatus_orthomyxo-like_virus	Orthomyxoviridae	Alboannulatus aedes orthomyxo-like virus	Ma Wilsoni	Mansonia	Wilsoni	Parque Estadual Dois Irmaos	Brazil	South-america	Sequencing	Unknown	RNA	Unknown	Adult
daSilva_VirusResearch_2021	ASA47423.1_nucleoprotein_Aedes_alboannulatus_orthomyxo-like_virus	Orthomyxoviridae	Alboannulatus aedes orthomyxo-like virus	Ma Wilsoni	Mansonia	Wilsoni	Parque Estadual Dois Irmaos	Brazil	South-america	Sequencing	Unknown	RNA	Unknown	Adult
daSilva_VirusResearch_2021	AQU42766.1_PA_partial_Whidbey_virus	Orthomyxoviridae	Whidbey virus	Ma Wilsoni	Mansonia	Wilsoni	Parque Estadual Dois Irmaos	Brazil	South-america	Sequencing	Unknown	RNA	Unknown	Adult
daSilva_VirusResearch_2021	AQU42766.1_PA_partial_Whidbey_virus	Orthomyxoviridae	Whidbey virus	Ma Wilsoni	Mansonia	Wilsoni	Parque Estadual Dois Irmaos	Brazil	South-america	Sequencing	Unknown	RNA	Unknown	Adult
daSilva_VirusResearch_2021	AQU42766.1_PA_partial_Whidbey_virus	Orthomyxoviridae	Whidbey virus	Ma Wilsoni	Mansonia	Wilsoni	Parque Estadual Dois Irmaos	Brazil	South-america	Sequencing	Unknown	RNA	Unknown	Adult
daSilva_VirusResearch_2021	AQU42766.1_PA_partial_Whidbey_virus	Orthomyxoviridae	Whidbey virus	Ma Wilsoni	Mansonia	Wilsoni	Parque Estadual Dois Irmaos	Brazil	South-america	Sequencing	Unknown	RNA	Unknown	Adult
daSilva_VirusResearch_2021	ASA47422.1_PA_Aedes_alboannulatus_orthomyxo-like_virus	Unknown	Aedes alboannulatus orthomyxo-like virus	Ma Wilsoni	Mansonia	Wilsoni	Parque Estadual Dois Irmaos	Brazil	South-america	Sequencing	Unknown	RNA	Unknown	Adult
daSilva_VirusResearch_2021	ASA47422.1_PA_Aedes_alboannulatus_orthomyxo-like_virus	Unknown	Aedes alboannulatus orthomyxo-like virus	Ma Wilsoni	Mansonia	Wilsoni	Parque Estadual Dois Irmaos	Brazil	South-america	Sequencing	Unknown	RNA	Unknown	Adult
daSilva_VirusResearch_2021	ASA47422.1_PA_Aedes_alboannulatus_orthomyxo-like_virus	Unknown	Aedes alboannulatus orthomyxo-like virus	Ma Wilsoni	Mansonia	Wilsoni	Parque Estadual Dois Irmaos	Brazil	South-america	Sequencing	Unknown	RNA	Unknown	Adult
daSilva_VirusResearch_2021	AQU42766.1_PA_partial_Whidbey_virus	Unknown	Aedes alboannulatus orthomyxo-like virus	Ma Wilsoni	Mansonia	Wilsoni	Parque Estadual Dois Irmaos	Brazil	South-america	Sequencing	Unknown	RNA	Unknown	Adult
daSilva_VirusResearch_2021	AJG39091.1_PB1_Wuhan_Mosquito_Virus_3	Orthomyxoviridae	Wuhan mosquito virus 3	Ma Wilsoni	Mansonia	Wilsoni	Parque Estadual Dois Irmaos	Brazil	South-america	Sequencing	Unknown	RNA	Unknown	Adult
daSilva_VirusResearch_2021	AJG39091.1_PB1_Wuhan_Mosquito_Virus_3	Orthomyxoviridae	Wuhan mosquito virus 3	Ma Wilsoni	Mansonia	Wilsoni	Parque Estadual Dois Irmaos	Brazil	South-america	Sequencing	Unknown	RNA	Unknown	Adult
daSilva_VirusResearch_2021	AJG39091.1_PB1_Wuhan_Mosquito_Virus_3	Orthomyxoviridae	Wuhan mosquito virus 3	Ma Wilsoni	Mansonia	Wilsoni	Parque Estadual Dois Irmaos	Brazil	South-america	Sequencing	Unknown	RNA	Unknown	Adult
daSilva_VirusResearch_2021	AJG39091.1_PB1_Wuhan_Mosquito_Virus_3	Orthomyxoviridae	Wuhan mosquito virus 3	Ma Wilsoni	Mansonia	Wilsoni	Parque Estadual Dois Irmaos	Brazil	South-america	Sequencing	Unknown	RNA	Unknown	Adult
daSilva_VirusResearch_2021	AJG39091.1_PB1_Wuhan_Mosquito_Virus_3	Orthomyxoviridae	Wuhan mosquito virus 3	Ma Wilsoni	Mansonia	Wilsoni	Parque Estadual Dois Irmaos	Brazil	South-america	Sequencing	Unknown	RNA	Unknown	Adult
daSilva_VirusResearch_2021	AJG39091.1_PB1_Wuhan_Mosquito_Virus_3	Orthomyxoviridae	Wuhan mosquito virus 3	Ma Wilsoni	Mansonia	Wilsoni	Parque Estadual Dois Irmaos	Brazil	South-america	Sequencing	Unknown	RNA	Unknown	Adult
daSilva_VirusResearch_2021	QIJ70033.1_PB1_Splett_orthomyxo-like_virus	Orthomyxoviridae	Splett orthomyxo-like virus	Ma Wilsoni	Mansonia	Wilsoni	Parque Estadual Dois Irmaos	Brazil	South-america	Sequencing	Unknown	RNA	Unknown	Adult
daSilva_VirusResearch_2021	AJG39091.1_PB1_Wuhan_Mosquito_Virus_3	Orthomyxoviridae	Wuhan mosquito virus 3	Ma Wilsoni	Mansonia	Wilsoni	Parque Estadual Dois Irmaos	Brazil	South-america	Sequencing	Unknown	RNA	Unknown	Adult
daSilva_VirusResearch_2021	AJG39091.1_PB1_Wuhan_Mosquito_Virus_3	Orthomyxoviridae	Wuhan mosquito virus 3	Ma Wilsoni	Mansonia	Wilsoni	Parque Estadual Dois Irmaos	Brazil	South-america	Sequencing	Unknown	RNA	Unknown	Adult
daSilva_VirusResearch_2021	AJG39091.1_PB1_Wuhan_Mosquito_Virus_3	Orthomyxoviridae	Wuhan mosquito virus 3	Ma Wilsoni	Mansonia	Wilsoni	Parque Estadual Dois Irmaos	Brazil	South-america	Sequencing	Unknown	RNA	Unknown	Adult
daSilva_VirusResearch_2021	AJG39091.1_PB1_Wuhan_Mosquito_Virus_3	Orthomyxoviridae	Wuhan mosquito virus 3	Ma Wilsoni	Mansonia	Wilsoni	Parque Estadual Dois Irmaos	Brazil	South-america	Sequencing	Unknown	RNA	Unknown	Adult
daSilva_VirusResearch_2021	AJG39093.1_PB1_Wuhan_Mosquito_Virus_5	Orthomyxoviridae	Wuhan mosquito virus 3	Ma Wilsoni	Mansonia	Wilsoni	Parque Estadual Dois Irmaos	Brazil	South-america	Sequencing	Unknown	RNA	Unknown	Adult
daSilva_VirusResearch_2021	AJG39091.1_PB1_Wuhan_Mosquito_Virus_3	Orthomyxoviridae	Wuhan mosquito virus 3	Ma Wilsoni	Mansonia	Wilsoni	Parque Estadual Dois Irmaos	Brazil	South-america	Sequencing	Unknown	RNA	Unknown	Adult
daSilva_VirusResearch_2021	AJG39093.1_PB1_Wuhan_Mosquito_Virus_5	Orthomyxoviridae	Wuhan mosquito virus 3	Ma Wilsoni	Mansonia	Wilsoni	Parque Estadual Dois Irmaos	Brazil	South-america	Sequencing	Unknown	RNA	Unknown	Adult
daSilva_VirusResearch_2021	ASA47420.1_PB1_Aedes_alboannulatus_orthomyxo-like_virus	Unknown	Aedes alboannulatus orthomyxo-like virus	Ma Wilsoni	Mansonia	Wilsoni	Parque Estadual Dois Irmaos	Brazil	South-america	Sequencing	Unknown	RNA	Unknown	Adult
daSilva_VirusResearch_2021	AQU42765.1_PB2_partial_Whidbey_virus	Orthomyxoviridae	Whidbey virus	Ma Wilsoni	Mansonia	Wilsoni	Parque Estadual Dois Irmaos	Brazil	South-america	Sequencing	Unknown	RNA	Unknown	Adult
daSilva_VirusResearch_2021	AQU42765.1_PB2_partial_Whidbey_virus	Orthomyxoviridae	Whidbey virus	Ma Wilsoni	Mansonia	Wilsoni	Parque Estadual Dois Irmaos	Brazil	South-america	Sequencing	Unknown	RNA	Unknown	Adult
daSilva_VirusResearch_2021	QEM39327.1_PB2_partial_Guadeloupe_mosquito_quaranja-like_virus_2	Unknown	Guadeloupe mosquito virus	Ma Wilsoni	Mansonia	Wilsoni	Parque Estadual Dois Irmaos	Brazil	South-america	Sequencing	Unknown	RNA	Unknown	Adult
daSilva_VirusResearch_2021	APG77898.1_polymerase_PB2_Jingshan_Fly_Virus_1	Orthomyxoviridae	Jingshan fly virus	Ma Wilsoni	Mansonia	Wilsoni	Parque Estadual Dois Irmaos	Brazil	South-america	Sequencing	Unknown	RNA	Unknown	Adult
daSilva_VirusResearch_2021	ASA47421.1_PB2_Aedes_alboannulatus_orthomyxo-like_virus	Unknown	Aedes alboannulatus orthomyxo-like virus	Ma Wilsoni	Mansonia	Wilsoni	Parque Estadual Dois Irmaos	Brazil	South-america	Sequencing	Unknown	RNA	Unknown	Adult
daSilva_VirusResearch_2021	QEM39327.1_PB2_partial_Guadeloupe_mosquito_quaranja-like_virus_2	Unknown	Guadeloupe mosquito virus	Ma Wilsoni	Mansonia	Wilsoni	Parque Estadual Dois Irmaos	Brazil	South-america	Sequencing	Unknown	RNA	Unknown	Adult
daSilva_VirusResearch_2021	APG77898.1_polymerase_PB2_Jingshan_Fly_Virus_1	Orthomyxoviridae	Jingshan fly virus	Ma Wilsoni	Mansonia	Wilsoni	Parque Estadual Dois Irmaos	Brazil	South-america	Sequencing	Unknown	RNA	Unknown	Adult
daSilva_VirusResearch_2021	APG77898.1_polymerase_PB2_Jingshan_Fly_Virus_1	Orthomyxoviridae	Jingshan fly virus	Ma Wilsoni	Mansonia	Wilsoni	Parque Estadual Dois Irmaos	Brazil	South-america	Sequencing	Unknown	RNA	Unknown	Adult
daSilva_VirusResearch_2021	QEM39327.1_PB2_partial_Guadeloupe_mosquito_quaranja-like_virus_2	Unknown	Guadeloupe mosquito virus	Ma Wilsoni	Mansonia	Wilsoni	Parque Estadual Dois Irmaos	Brazil	South-america	Sequencing	Unknown	RNA	Unknown	Adult
daSilva_VirusResearch_2021	ASA47421.1_PB2_Aedes_alboannulatus_orthomyxo-like_virus	Unknown	Aedes alboannulatus orthomyxo-like virus	Ma Wilsoni	Mansonia	Wilsoni	Parque Estadual Dois Irmaos	Brazil	South-america	Sequencing	Unknown	RNA	Unknown	Adult
daSilva_VirusResearch_2021	ASD50161.1_polyprotein_partial_Haslams_Creek_virus	Flaviviridae	Haslams creek virus	Ma Wilsoni	Mansonia	Wilsoni	Parque Estadual Dois Irmaos	Brazil	South-america	Sequencing	Unknown	RNA	Unknown	Adult
daSilva_VirusResearch_2021	ASD50161.1_polyprotein_partial_Haslams_Creek_virus	Flaviviridae	Haslams creek virus	Ma Wilsoni	Mansonia	Wilsoni	Parque Estadual Dois Irmaos	Brazil	South-america	Sequencing	Unknown	RNA	Unknown	Adult
daSilva_VirusResearch_2021	ASD50161.1_polyprotein_partial_Haslams_Creek_virus	Flaviviridae	Haslams creek virus	Ma Wilsoni	Mansonia	Wilsoni	Parque Estadual Dois Irmaos	Brazil	South-america	Sequencing	Unknown	RNA	Unknown	Adult
daSilva_VirusResearch_2021	ATL63282.1_polyprotein_La_Tina_virus	Flaviviridae	La tina virus	Ma Wilsoni	Mansonia	Wilsoni	Parque Estadual Dois Irmaos	Brazil	South-america	Sequencing	Unknown	RNA	Unknown	Adult
daSilvaFerreira_InfectionGeneticsandEvolution_2020	Culex circovirus-like virus	Circoviridae	Culex circovirus-like virus	Cx. Quinquefasciatus	Culex	Quinquefasciatus	Mato Grosso	Brazil	South-america	Sequencing	Unknown	RNA	Unknown	Adult
daSilvaFerreira_InfectionGeneticsandEvolution_2020	Culex circovirus-like virus	Circoviridae	Culex circovirus-like virus	Cx. Quinquefasciatus	Culex	Quinquefasciatus	Mato Grosso	Brazil	South-america	Sequencing	Unknown	RNA	Unknown	Adult
daSilvaFerreira_InfectionGeneticsandEvolution_2020	Culex circovirus-like virus	Circoviridae	Culex circovirus-like virus	Cx. Quinquefasciatus	Culex	Quinquefasciatus	Mato Grosso	Brazil	South-america	Sequencing	Unknown	RNA	Unknown	Adult
daSilvaFerreira_InfectionGeneticsandEvolution_2020	Culex circovirus-like virus	Circoviridae	Culex circovirus-like virus	Cx. Quinquefasciatus	Culex	Quinquefasciatus	Mato Grosso	Brazil	South-america	Sequencing	Unknown	RNA	Unknown	Adult
daSilvaFerreira_InfectionGeneticsandEvolution_2020	Culex circovirus-like virus	Circoviridae	Culex circovirus-like virus	Cx. Quinquefasciatus	Culex	Quinquefasciatus	Mato Grosso	Brazil	South-america	Sequencing	Unknown	RNA	Unknown	Adult
daSilvaFerreira_InfectionGeneticsandEvolution_2020	Culex circovirus-like virus	Circoviridae	Culex circovirus-like virus	Cx. Quinquefasciatus	Culex	Quinquefasciatus	Mato Grosso	Brazil	South-america	Sequencing	Unknown	RNA	Unknown	Adult
daSilvaFerreira_InfectionGeneticsandEvolution_2020	Culex circovirus-like virus	Circoviridae	Culex circovirus-like virus	Cx. Quinquefasciatus	Culex	Quinquefasciatus	Mato Grosso	Brazil	South-america	Sequencing	Unknown	RNA	Unknown	Adult
daSilvaFerreira_InfectionGeneticsandEvolution_2020	Culex circovirus-like virus	Circoviridae	Culex circovirus-like virus	Ae. Aegypti	Aedes	Aegypti	Mato Grosso	Brazil	South-america	Sequencing	Unknown	RNA	Unknown	Adult
daSilvaFerreira_InfectionGeneticsandEvolution_2020	Culex circovirus-like virus	Circoviridae	Culex circovirus-like virus	Ae. Aegypti	Aedes	Aegypti	Mato Grosso	Brazil	South-america	Sequencing	Unknown	RNA	Unknown	Adult
daSilvaFerreira_InfectionGeneticsandEvolution_2020	Culex circovirus-like virus	Circoviridae	Culex circovirus-like virus	Ae. Aegypti	Aedes	Aegypti	Mato Grosso	Brazil	South-america	Sequencing	Unknown	RNA	Unknown	Adult
daSilvaFerreira_InfectionGeneticsandEvolution_2020	Culex circovirus-like virus	Circoviridae	Culex circovirus-like virus	Ae. Aegypti	Aedes	Aegypti	Mato Grosso	Brazil	South-america	Sequencing	Unknown	RNA	Unknown	Adult
daSilvaFerreira_InfectionGeneticsandEvolution_2020	Mojica circovirus	Circoviridae	Mojica circovirus	Ae. Aegypti	Aedes	Aegypti	Mato Grosso	Brazil	South-america	Sequencing	Unknown	RNA	Unknown	Adult
daSilvaFerreira_InfectionGeneticsandEvolution_2020	mosquito densovirus	Parvoviridae	Mosquito densovirus	Cx. Quinquefasciatus	Culex	Quinquefasciatus	Mato Grosso	Brazil	South-america	Sequencing	Unknown	RNA	Unknown	Adult
daSilvaFerreira_InfectionGeneticsandEvolution_2020	mosquito densovirus	Parvoviridae	Mosquito densovirus	Cx. Quinquefasciatus	Culex	Quinquefasciatus	Mato Grosso	Brazil	South-america	Sequencing	Unknown	RNA	Unknown	Adult
daSilvaFerreira_InfectionGeneticsandEvolution_2020	mosquito densovirus	Parvoviridae	Mosquito densovirus	Cx. Quinquefasciatus	Culex	Quinquefasciatus	Mato Grosso	Brazil	South-america	Sequencing	Unknown	RNA	Unknown	Adult
daSilvaFerreira_InfectionGeneticsandEvolution_2020	mosquito densovirus	Parvoviridae	Mosquito densovirus	Cx. Quinquefasciatus	Culex	Quinquefasciatus	Mato Grosso	Brazil	South-america	Sequencing	Unknown	RNA	Unknown	Adult
daSilvaFerreira_InfectionGeneticsandEvolution_2020	mosquito densovirus	Parvoviridae	Mosquito densovirus	Cx. Quinquefasciatus	Culex	Quinquefasciatus	Mato Grosso	Brazil	South-america	Sequencing	Unknown	RNA	Unknown	Adult
daSilvaFerreira_InfectionGeneticsandEvolution_2020	mosquito densovirus	Parvoviridae	Mosquito densovirus	Cx. Quinquefasciatus	Culex	Quinquefasciatus	Mato Grosso	Brazil	South-america	Sequencing	Unknown	RNA	Unknown	Adult
daSilvaFerreira_InfectionGeneticsandEvolution_2020	mosquito densovirus	Parvoviridae	Mosquito densovirus	Ae. Aegypti	Aedes	Aegypti	Mato Grosso	Brazil	South-america	Sequencing	Unknown	RNA	Unknown	Adult
daSilvaFerreira_InfectionGeneticsandEvolution_2020	Aedes aegypti Thai densovirus	Parvoviridae	Aedes aegypti thai densovirus	Ae. Aegypti	Aedes	Aegypti	Mato Grosso	Brazil	South-america	Sequencing	Unknown	RNA	Unknown	Adult
daSilvaFerreira_InfectionGeneticsandEvolution_2020	Australian anpoheles totivirus	Totiviridae	Australian anopheles totivirus	Ae. Aegypti	Aedes	Aegypti	Mato Grosso	Brazil	South-america	Sequencing	Unknown	RNA	Unknown	Adult
daSilvaFerreira_InfectionGeneticsandEvolution_2020	Culex flavivirus	Flaviviridae	Culex flavivirus	Cx. Quinquefasciatus	Culex	Quinquefasciatus	Mato Grosso	Brazil	South-america	Sequencing	Unknown	RNA	Unknown	Adult
daSilvaFerreira_InfectionGeneticsandEvolution_2020	Culex flavivirus	Flaviviridae	Culex flavivirus	Cx. Quinquefasciatus	Culex	Quinquefasciatus	Mato Grosso	Brazil	South-america	Sequencing	Unknown	RNA	Unknown	Adult
daSilvaFerreira_InfectionGeneticsandEvolution_2020	Culex flavivirus	Flaviviridae	Culex flavivirus	Cx. Quinquefasciatus	Culex	Quinquefasciatus	Mato Grosso	Brazil	South-america	Sequencing	Unknown	RNA	Unknown	Adult
daSilvaFerreira_InfectionGeneticsandEvolution_2020	Culex flavivirus	Flaviviridae	Culex flavivirus	Cx. Quinquefasciatus	Culex	Quinquefasciatus	Mato Grosso	Brazil	South-america	Sequencing	Unknown	RNA	Unknown	Adult
daSilvaFerreira_InfectionGeneticsandEvolution_2020	Culex flavivirus	Flaviviridae	Culex flavivirus	Cx. Quinquefasciatus	Culex	Quinquefasciatus	Mato Grosso	Brazil	South-america	Sequencing	Unknown	RNA	Unknown	Adult
daSilvaFerreira_InfectionGeneticsandEvolution_2020	Culex flavivirus	Flaviviridae	Culex flavivirus	Cx. Quinquefasciatus	Culex	Quinquefasciatus	Mato Grosso	Brazil	South-america	Sequencing	Unknown	RNA	Unknown	Adult
daSilvaFerreira_InfectionGeneticsandEvolution_2020	Culex flavivirus	Flaviviridae	Culex flavivirus	Cx. Quinquefasciatus	Culex	Quinquefasciatus	Mato Grosso	Brazil	South-america	Sequencing	Unknown	RNA	Unknown	Adult
daSilvaFerreira_InfectionGeneticsandEvolution_2020	Culex flavivirus	Flaviviridae	Culex flavivirus	Ae. Aegypti	Aedes	Aegypti	Mato Grosso	Brazil	South-america	Sequencing	Unknown	RNA	Unknown	Adult
daSilvaFerreira_InfectionGeneticsandEvolution_2020	Culex flavivirus	Flaviviridae	Culex flavivirus	Ae. Aegypti	Aedes	Aegypti	Mato Grosso	Brazil	South-america	Sequencing	Unknown	RNA	Unknown	Adult
daSilvaFerreira_InfectionGeneticsandEvolution_2020	Culex flavivirus	Flaviviridae	Culex flavivirus	Ae. Aegypti	Aedes	Aegypti	Mato Grosso	Brazil	South-america	Sequencing	Unknown	RNA	Unknown	Adult
daSilvaFerreira_InfectionGeneticsandEvolution_2020	Culex iflavi-like virus 4	Iflaviridae	Culex iflavi-like virus 4	Cx. Quinquefasciatus	Culex	Quinquefasciatus	Mato Grosso	Brazil	South-america	Sequencing	Unknown	RNA	Unknown	Adult
daSilvaFerreira_InfectionGeneticsandEvolution_2020	Culex iflavi-like virus 5	Iflaviridae	Culex iflavi-like virus 5	Cx. Quinquefasciatus	Culex	Quinquefasciatus	Mato Grosso	Brazil	South-america	Sequencing	Unknown	RNA	Unknown	Adult
daSilvaFerreira_InfectionGeneticsandEvolution_2020	Culex iflavi-like virus 6	Iflaviridae	Culex iflavi-like virus 6	Cx. Quinquefasciatus	Culex	Quinquefasciatus	Mato Grosso	Brazil	South-america	Sequencing	Unknown	RNA	Unknown	Adult
daSilvaFerreira_InfectionGeneticsandEvolution_2020	Culex iflavi-like virus 7	Iflaviridae	Culex iflavi-like virus 7	Ae. Aegypti	Aedes	Aegypti	Mato Grosso	Brazil	South-america	Sequencing	Unknown	RNA	Unknown	Adult
daSilvaFerreira_InfectionGeneticsandEvolution_2020	Kuia iflavirus	Iflaviridae	Kuia iflavirus	Ae. Aegypti	Aedes	Aegypti	Mato Grosso	Brazil	South-america	Sequencing	Unknown	RNA	Unknown	Adult
daSilvaFerreira_InfectionGeneticsandEvolution_2020	Culex hubei-like virus	Nodaviridae	Culex hubei-like virus	Cx. Quinquefasciatus	Culex	Quinquefasciatus	Mato Grosso	Brazil	South-america	Sequencing	Unknown	RNA	Unknown	Adult
daSilvaFerreira_InfectionGeneticsandEvolution_2020	Culex hubei-like virus	Nodaviridae	Culex hubei-like virus	Cx. Quinquefasciatus	Culex	Quinquefasciatus	Mato Grosso	Brazil	South-america	Sequencing	Unknown	RNA	Unknown	Adult
daSilvaFerreira_InfectionGeneticsandEvolution_2020	Culex hubei-like virus	Nodaviridae	Culex hubei-like virus	Cx. Quinquefasciatus	Culex	Quinquefasciatus	Mato Grosso	Brazil	South-america	Sequencing	Unknown	RNA	Unknown	Adult
daSilvaFerreira_InfectionGeneticsandEvolution_2020	Culex hubei-like virus	Nodaviridae	Culex hubei-like virus	Cx. Quinquefasciatus	Culex	Quinquefasciatus	Mato Grosso	Brazil	South-america	Sequencing	Unknown	RNA	Unknown	Adult
daSilvaFerreira_InfectionGeneticsandEvolution_2020	Culex hubei-like virus	Nodaviridae	Culex hubei-like virus	Cx. Quinquefasciatus	Culex	Quinquefasciatus	Mato Grosso	Brazil	South-america	Sequencing	Unknown	RNA	Unknown	Adult
daSilvaFerreira_InfectionGeneticsandEvolution_2020	Culex hubei-like virus	Nodaviridae	Culex hubei-like virus	Cx. Quinquefasciatus	Culex	Quinquefasciatus	Mato Grosso	Brazil	South-america	Sequencing	Unknown	RNA	Unknown	Adult
daSilvaFerreira_InfectionGeneticsandEvolution_2020	Culex hubei-like virus	Nodaviridae	Culex hubei-like virus	Cx. Quinquefasciatus	Culex	Quinquefasciatus	Mato Grosso	Brazil	South-america	Sequencing	Unknown	RNA	Unknown	Adult
daSilvaFerreira_InfectionGeneticsandEvolution_2020	Culex hubei-like virus	Nodaviridae	Culex hubei-like virus	Ae. Aegypti	Aedes	Aegypti	Mato Grosso	Brazil	South-america	Sequencing	Unknown	RNA	Unknown	Adult
daSilvaFerreira_InfectionGeneticsandEvolution_2020	Culex hubei-like virus	Nodaviridae	Culex hubei-like virus	Ae. Aegypti	Aedes	Aegypti	Mato Grosso	Brazil	South-america	Sequencing	Unknown	RNA	Unknown	Adult
daSilvaFerreira_InfectionGeneticsandEvolution_2020	Culex hubei-like virus	Nodaviridae	Culex hubei-like virus	Ae. Aegypti	Aedes	Aegypti	Mato Grosso	Brazil	South-america	Sequencing	Unknown	RNA	Unknown	Adult
daSilvaFerreira_InfectionGeneticsandEvolution_2020	Culex biggie-like virus	Nodaviridae	Culex biggie-like virus	Ae. Aegypti	Aedes	Aegypti	Mato Grosso	Brazil	South-america	Sequencing	Unknown	RNA	Unknown	Adult
daSilvaFerreira_InfectionGeneticsandEvolution_2020	Alphamensovirus 1	Mesoniviridae	Alphamesonivirus 1	Cx. Quinquefasciatus	Culex	Quinquefasciatus	Mato Grosso	Brazil	South-america	Sequencing	Unknown	RNA	Unknown	Adult
daSilvaFerreira_InfectionGeneticsandEvolution_2020	Alphamensovirus 2	Mesoniviridae	Alphamesonivirus 2	Cx. Quinquefasciatus	Culex	Quinquefasciatus	Mato Grosso	Brazil	South-america	Sequencing	Unknown	RNA	Unknown	Adult
daSilvaFerreira_InfectionGeneticsandEvolution_2020	Alphamensovirus 3	Mesoniviridae	Alphamesonivirus 3	Cx. Quinquefasciatus	Culex	Quinquefasciatus	Mato Grosso	Brazil	South-america	Sequencing	Unknown	RNA	Unknown	Adult
daSilvaFerreira_InfectionGeneticsandEvolution_2020	Alphamensovirus 4	Mesoniviridae	Alphamesonivirus 4	Ae. Aegypti	Aedes	Aegypti	Mato Grosso	Brazil	South-america	Sequencing	Unknown	RNA	Unknown	Adult
daSilvaFerreira_InfectionGeneticsandEvolution_2020	nam Dinh virus	Mesoniviridae	Alphamesonivirus 1	Cx. Quinquefasciatus	Culex	Quinquefasciatus	Mato Grosso	Brazil	South-america	Sequencing	Unknown	RNA	Unknown	Adult
daSilvaFerreira_InfectionGeneticsandEvolution_2020	nam Dinh virus	Mesoniviridae	Alphamesonivirus 1	Ae. Aegypti	Aedes	Aegypti	Mato Grosso	Brazil	South-america	Sequencing	Unknown	RNA	Unknown	Adult
daSilvaFerreira_InfectionGeneticsandEvolution_2020	nam Dinh virus	Mesoniviridae	Alphamesonivirus 1	Ae. Aegypti	Aedes	Aegypti	Mato Grosso	Brazil	South-america	Sequencing	Unknown	RNA	Unknown	Adult
daSilvaFerreira_InfectionGeneticsandEvolution_2020	Bontang virus	Mesoniviridae	Alphamesonivirus 1	Ae. Aegypti	Aedes	Aegypti	Mato Grosso	Brazil	South-america	Sequencing	Unknown	RNA	Unknown	Adult
daSilvaFerreira_InfectionGeneticsandEvolution_2020	Houston virus	Mesoniviridae	Alphamesonivirus 1	Ae. Aegypti	Aedes	Aegypti	Mato Grosso	Brazil	South-america	Sequencing	Unknown	RNA	Unknown	Adult
daSilvaFerreira_InfectionGeneticsandEvolution_2020	Culex associated Luteo virus	Luteoviridae	Culex associated luteo virus	Cx. Quinquefasciatus	Culex	Quinquefasciatus	Mato Grosso	Brazil	South-america	Sequencing	Unknown	RNA	Unknown	Adult
daSilvaFerreira_InfectionGeneticsandEvolution_2020	Culex associated Luteo virus	Luteoviridae	Culex associated luteo virus	Cx. Quinquefasciatus	Culex	Quinquefasciatus	Mato Grosso	Brazil	South-america	Sequencing	Unknown	RNA	Unknown	Adult
daSilvaFerreira_InfectionGeneticsandEvolution_2020	Culex associated Luteo virus	Luteoviridae	Culex associated luteo virus	Cx. Quinquefasciatus	Culex	Quinquefasciatus	Mato Grosso	Brazil	South-america	Sequencing	Unknown	RNA	Unknown	Adult
daSilvaFerreira_InfectionGeneticsandEvolution_2020	Culex associated Luteo virus	Luteoviridae	Culex associated luteo virus	Cx. Quinquefasciatus	Culex	Quinquefasciatus	Mato Grosso	Brazil	South-america	Sequencing	Unknown	RNA	Unknown	Adult
daSilvaFerreira_InfectionGeneticsandEvolution_2020	Culex associated Luteo virus	Luteoviridae	Culex associated luteo virus	Cx. Quinquefasciatus	Culex	Quinquefasciatus	Mato Grosso	Brazil	South-america	Sequencing	Unknown	RNA	Unknown	Adult
daSilvaFerreira_InfectionGeneticsandEvolution_2020	Culex associated Luteo virus	Luteoviridae	Culex associated luteo virus	Cx. Quinquefasciatus	Culex	Quinquefasciatus	Mato Grosso	Brazil	South-america	Sequencing	Unknown	RNA	Unknown	Adult
daSilvaFerreira_InfectionGeneticsandEvolution_2020	Culex phasma-like virus	Phasmaviridae	Culex phasma-like virus	Cx. Quinquefasciatus	Culex	Quinquefasciatus	Mato Grosso	Brazil	South-america	Sequencing	Unknown	RNA	Unknown	Adult
daSilvaFerreira_InfectionGeneticsandEvolution_2020	Culex phasma-like virus	Phasmaviridae	Culex phasma-like virus	Cx. Quinquefasciatus	Culex	Quinquefasciatus	Mato Grosso	Brazil	South-america	Sequencing	Unknown	RNA	Unknown	Adult
daSilvaFerreira_InfectionGeneticsandEvolution_2020	Culex phasma-like virus	Phasmaviridae	Culex phasma-like virus	Cx. Quinquefasciatus	Culex	Quinquefasciatus	Mato Grosso	Brazil	South-america	Sequencing	Unknown	RNA	Unknown	Adult
daSilvaFerreira_InfectionGeneticsandEvolution_2020	Culex phasma-like virus	Phasmaviridae	Culex phasma-like virus	Cx. Quinquefasciatus	Culex	Quinquefasciatus	Mato Grosso	Brazil	South-america	Sequencing	Unknown	RNA	Unknown	Adult
daSilvaFerreira_InfectionGeneticsandEvolution_2020	Culex phasma-like virus	Phasmaviridae	Culex phasma-like virus	Cx. Quinquefasciatus	Culex	Quinquefasciatus	Mato Grosso	Brazil	South-america	Sequencing	Unknown	RNA	Unknown	Adult
daSilvaFerreira_InfectionGeneticsandEvolution_2020	Culex phasma-like virus	Phasmaviridae	Culex phasma-like virus	Cx. Quinquefasciatus	Culex	Quinquefasciatus	Mato Grosso	Brazil	South-america	Sequencing	Unknown	RNA	Unknown	Adult
daSilvaFerreira_InfectionGeneticsandEvolution_2020	Wutai mosquito phasivirus	Phenuiviridae	Wutai mosquito phasivirus	Cx. Quinquefasciatus	Culex	Quinquefasciatus	Mato Grosso	Brazil	South-america	Sequencing	Unknown	RNA	Unknown	Adult
daSilvaFerreira_InfectionGeneticsandEvolution_2020	Wutai mosquito phasivirus	Phenuiviridae	Wutai mosquito phasivirus	Cx. Quinquefasciatus	Culex	Quinquefasciatus	Mato Grosso	Brazil	South-america	Sequencing	Unknown	RNA	Unknown	Adult
daSilvaFerreira_InfectionGeneticsandEvolution_2020	Wutai mosquito phasivirus	Phenuiviridae	Wutai mosquito phasivirus	Cx. Quinquefasciatus	Culex	Quinquefasciatus	Mato Grosso	Brazil	South-america	Sequencing	Unknown	RNA	Unknown	Adult
daSilvaFerreira_InfectionGeneticsandEvolution_2020	Wutai mosquito phasivirus	Phenuiviridae	Wutai mosquito phasivirus	Cx. Quinquefasciatus	Culex	Quinquefasciatus	Mato Grosso	Brazil	South-america	Sequencing	Unknown	RNA	Unknown	Adult
daSilvaFerreira_InfectionGeneticsandEvolution_2020	Wutai mosquito phasivirus	Phenuiviridae	Wutai mosquito phasivirus	Cx. Quinquefasciatus	Culex	Quinquefasciatus	Mato Grosso	Brazil	South-america	Sequencing	Unknown	RNA	Unknown	Adult
daSilvaFerreira_InfectionGeneticsandEvolution_2020	Wutai mosquito phasivirus	Phenuiviridae	Wutai mosquito phasivirus	Cx. Quinquefasciatus	Culex	Quinquefasciatus	Mato Grosso	Brazil	South-america	Sequencing	Unknown	RNA	Unknown	Adult
daSilvaFerreira_InfectionGeneticsandEvolution_2020	Wutai mosquito phasivirus	Phenuiviridae	Wutai mosquito phasivirus	Cx. Quinquefasciatus	Culex	Quinquefasciatus	Mato Grosso	Brazil	South-america	Sequencing	Unknown	RNA	Unknown	Adult
daSilvaFerreira_InfectionGeneticsandEvolution_2020	Wutai mosquito phasivirus	Phenuiviridae	Wutai mosquito phasivirus	Ae. Aegypti	Aedes	Aegypti	Mato Grosso	Brazil	South-america	Sequencing	Unknown	RNA	Unknown	Adult
daSilvaFerreira_InfectionGeneticsandEvolution_2020	Wutai mosquito phasivirus	Phenuiviridae	Wutai mosquito phasivirus	Ae. Aegypti	Aedes	Aegypti	Mato Grosso	Brazil	South-america	Sequencing	Unknown	RNA	Unknown	Adult
daSilvaFerreira_InfectionGeneticsandEvolution_2020	Phasi Charoen-like virus	Phenuiviridae	Phasi charoen-like virus	Ae. Aegypti	Aedes	Aegypti	Mato Grosso	Brazil	South-america	Sequencing	Unknown	RNA	Unknown	Adult
daSilvaFerreira_InfectionGeneticsandEvolution_2020	Wuhan mosquito virus 4	Orthomyxoviridae	Wuhan mosquito virus 4	Cx. Quinquefasciatus	Culex	Quinquefasciatus	Mato Grosso	Brazil	South-america	Sequencing	Unknown	RNA	Unknown	Adult
daSilvaFerreira_InfectionGeneticsandEvolution_2020	Wuhan mosquito virus 5	Orthomyxoviridae	Wuhan mosquito virus 5	Cx. Quinquefasciatus	Culex	Quinquefasciatus	Mato Grosso	Brazil	South-america	Sequencing	Unknown	RNA	Unknown	Adult
daSilvaFerreira_InfectionGeneticsandEvolution_2020	Wuhan mosquito virus 6	Orthomyxoviridae	Wuhan mosquito virus 6	Cx. Quinquefasciatus	Culex	Quinquefasciatus	Mato Grosso	Brazil	South-america	Sequencing	Unknown	RNA	Unknown	Adult
daSilvaFerreira_InfectionGeneticsandEvolution_2020	Wuhan mosquito virus 7	Orthomyxoviridae	Wuhan mosquito virus 7	Cx. Quinquefasciatus	Culex	Quinquefasciatus	Mato Grosso	Brazil	South-america	Sequencing	Unknown	RNA	Unknown	Adult
daSilvaFerreira_InfectionGeneticsandEvolution_2020	Wuhan mosquito virus 8	Chuviridae	Wuhan mosquito virus 8	Cx. Quinquefasciatus	Culex	Quinquefasciatus	Mato Grosso	Brazil	South-america	Sequencing	Unknown	RNA	Unknown	Adult
daSilvaFerreira_InfectionGeneticsandEvolution_2020	Wuhan mosquito virus 9	Rhabdoviridae	Wuhan mosquito virus 9	Cx. Quinquefasciatus	Culex	Quinquefasciatus	Mato Grosso	Brazil	South-america	Sequencing	Unknown	RNA	Unknown	Adult
daSilvaFerreira_InfectionGeneticsandEvolution_2020	Wuhan mosquito virus 10	Orthomyxoviridae	Wuhan mosquito virus 10	Cx. Quinquefasciatus	Culex	Quinquefasciatus	Mato Grosso	Brazil	South-america	Sequencing	Unknown	RNA	Unknown	Adult
daSilvaFerreira_InfectionGeneticsandEvolution_2020	Wuhan mosquito virus 11	Orthomyxoviridae	Wuhan mosquito virus 11	Ae. Aegypti	Aedes	Aegypti	Mato Grosso	Brazil	South-america	Sequencing	Unknown	RNA	Unknown	Adult
daSilvaFerreira_InfectionGeneticsandEvolution_2020	Wuhan mosquito virus 12	Orthomyxoviridae	Wuhan mosquito virus 12	Ae. Aegypti	Aedes	Aegypti	Mato Grosso	Brazil	South-america	Sequencing	Unknown	RNA	Unknown	Adult
daSilvaFerreira_InfectionGeneticsandEvolution_2020	Wuhan mosquito virus 13	Orthomyxoviridae	Wuhan mosquito virus 13	Ae. Aegypti	Aedes	Aegypti	Mato Grosso	Brazil	South-america	Sequencing	Unknown	RNA	Unknown	Adult
daSilvaFerreira_InfectionGeneticsandEvolution_2020	Cururu rhabdovirus	Rhabdoviridae	Cururu rhabdovirus	Cx. Quinquefasciatus	Culex	Quinquefasciatus	Mato Grosso	Brazil	South-america	Sequencing	Unknown	RNA	Unknown	Adult
daSilvaFerreira_InfectionGeneticsandEvolution_2020	Grenada mosquito rhabdovirus	Rhabdoviridae	Grenada mosquito rhabdovirus	Ae. Aegypti	Aedes	Aegypti	Mato Grosso	Brazil	South-america	Sequencing	Unknown	RNA	Unknown	Adult
daSilvaFerreira_InfectionGeneticsandEvolution_2020	Aedes aegypti anphevirus	Xinmoviridae	Aedes aegypti anphevirus	Ae. Aegypti	Aedes	Aegypti	Mato Grosso	Brazil	South-america	Sequencing	Unknown	RNA	Unknown	Adult
daSilvaFerreira_InfectionGeneticsandEvolution_2020	Cordoba virus	Unknown	Cordoba virus	Ae. Aegypti	Aedes	Aegypti	Mato Grosso	Brazil	South-america	Sequencing	Unknown	RNA	Unknown	Adult
daSilvaFerreira_InfectionGeneticsandEvolution_2020	Siriri virus	Unknown	Siriri virus	Ae. Aegypti	Aedes	Aegypti	Mato Grosso	Brazil	South-america	Sequencing	Unknown	RNA	Unknown	Adult
daSilvaFerreira_InfectionGeneticsandEvolution_2020	Muxirum virus	Unknown	Muxirum virus	Cx. Quinquefasciatus	Culex	Quinquefasciatus	Mato Grosso	Brazil	South-america	Sequencing	Unknown	RNA	Unknown	Adult
daSilvaFerreira_InfectionGeneticsandEvolution_2020	Muxirum virus	Unknown	Muxirum virus	Ae. Aegypti	Aedes	Aegypti	Mato Grosso	Brazil	South-america	Sequencing	Unknown	RNA	Unknown	Adult
daSilvaFerreira_InfectionGeneticsandEvolution_2020	Muxirum virus	Unknown	Muxirum virus	Ae. Aegypti	Aedes	Aegypti	Mato Grosso	Brazil	South-america	Sequencing	Unknown	RNA	Unknown	Adult
daSilvaFerreira_InfectionGeneticsandEvolution_2020	Dezidougou virus	Unknown	Dezidougou virus	Cx. Quinquefasciatus	Culex	Quinquefasciatus	Mato Grosso	Brazil	South-america	Sequencing	Unknown	RNA	Unknown	Adult
daSilvaFerreira_InfectionGeneticsandEvolution_2020	Dezidougou virus	Unknown	Dezidougou virus	Cx. Quinquefasciatus	Culex	Quinquefasciatus	Mato Grosso	Brazil	South-america	Sequencing	Unknown	RNA	Unknown	Adult
daSilvaFerreira_InfectionGeneticsandEvolution_2020	Dezidougou virus	Unknown	Dezidougou virus	Cx. Quinquefasciatus	Culex	Quinquefasciatus	Mato Grosso	Brazil	South-america	Sequencing	Unknown	RNA	Unknown	Adult
daSilvaFerreira_InfectionGeneticsandEvolution_2020	Negev virus	Unknown	Negev virus	Cx. Quinquefasciatus	Culex	Quinquefasciatus	Mato Grosso	Brazil	South-america	Sequencing	Unknown	RNA	Unknown	Adult
daSilvaFerreira_InfectionGeneticsandEvolution_2020	Negev virus	Unknown	Negev virus	Cx. Quinquefasciatus	Culex	Quinquefasciatus	Mato Grosso	Brazil	South-america	Sequencing	Unknown	RNA	Unknown	Adult
daSilvaFerreira_InfectionGeneticsandEvolution_2020	Negev virus	Unknown	Negev virus	Ae. Aegypti	Aedes	Aegypti	Mato Grosso	Brazil	South-america	Sequencing	Unknown	RNA	Unknown	Adult
daSilvaFerreira_InfectionGeneticsandEvolution_2020	Negev virus	Unknown	Negev virus	Ae. Aegypti	Aedes	Aegypti	Mato Grosso	Brazil	South-america	Sequencing	Unknown	RNA	Unknown	Adult
daSilvaFerreira_InfectionGeneticsandEvolution_2020	Culex bunyavirus 1	Unknown	Culex bunyavirus 1	Cx. Quinquefasciatus	Culex	Quinquefasciatus	Mato Grosso	Brazil	South-america	Sequencing	Unknown	RNA	Unknown	Adult
daSilvaFerreira_InfectionGeneticsandEvolution_2020	Culex bunyavirus 1	Unknown	Culex bunyavirus 1	Cx. Quinquefasciatus	Culex	Quinquefasciatus	Mato Grosso	Brazil	South-america	Sequencing	Unknown	RNA	Unknown	Adult
daSilvaFerreira_InfectionGeneticsandEvolution_2020	Culex bunyavirus 1	Unknown	Culex bunyavirus 1	Cx. Quinquefasciatus	Culex	Quinquefasciatus	Mato Grosso	Brazil	South-america	Sequencing	Unknown	RNA	Unknown	Adult
daSilvaFerreira_InfectionGeneticsandEvolution_2020	Culex bunyavirus 1	Unknown	Culex bunyavirus 1	Cx. Quinquefasciatus	Culex	Quinquefasciatus	Mato Grosso	Brazil	South-america	Sequencing	Unknown	RNA	Unknown	Adult
daSilvaFerreira_InfectionGeneticsandEvolution_2020	Culex bunyavirus 1	Unknown	Culex bunyavirus 1	Cx. Quinquefasciatus	Culex	Quinquefasciatus	Mato Grosso	Brazil	South-america	Sequencing	Unknown	RNA	Unknown	Adult
daSilvaFerreira_InfectionGeneticsandEvolution_2020	Culex bunyavirus 1	Unknown	Culex bunyavirus 1	Cx. Quinquefasciatus	Culex	Quinquefasciatus	Mato Grosso	Brazil	South-america	Sequencing	Unknown	RNA	Unknown	Adult
daSilvaFerreira_InfectionGeneticsandEvolution_2020	Culex bunyavirus 1	Unknown	Culex bunyavirus 1	Cx. Quinquefasciatus	Culex	Quinquefasciatus	Mato Grosso	Brazil	South-america	Sequencing	Unknown	RNA	Unknown	Adult
daSilvaFerreira_InfectionGeneticsandEvolution_2020	Culex bunyavirus 1	Unknown	Culex bunyavirus 1	Ae. Aegypti	Aedes	Aegypti	Mato Grosso	Brazil	South-america	Sequencing	Unknown	RNA	Unknown	Adult
daSilvaFerreira_InfectionGeneticsandEvolution_2020	Culex bunyavirus 1	Unknown	Culex bunyavirus 1	Ae. Aegypti	Aedes	Aegypti	Mato Grosso	Brazil	South-america	Sequencing	Unknown	RNA	Unknown	Adult
daSilvaFerreira_InfectionGeneticsandEvolution_2020	Hubei virga-like virus 2	Unknown	Hubei virga-like virus 2	Cx. Quinquefasciatus	Culex	Quinquefasciatus	Mato Grosso	Brazil	South-america	Sequencing	Unknown	RNA	Unknown	Adult
daSilvaFerreira_InfectionGeneticsandEvolution_2020	Hubei virga-like virus 2	Unknown	Hubei virga-like virus 2	Cx. Quinquefasciatus	Culex	Quinquefasciatus	Mato Grosso	Brazil	South-america	Sequencing	Unknown	RNA	Unknown	Adult
daSilvaFerreira_InfectionGeneticsandEvolution_2020	Hubei virga-like virus 2	Unknown	Hubei virga-like virus 2	Cx. Quinquefasciatus	Culex	Quinquefasciatus	Mato Grosso	Brazil	South-america	Sequencing	Unknown	RNA	Unknown	Adult
daSilvaFerreira_InfectionGeneticsandEvolution_2020	Hubei virga-like virus 2	Unknown	Hubei virga-like virus 2	Ae. Aegypti	Aedes	Aegypti	Mato Grosso	Brazil	South-america	Sequencing	Unknown	RNA	Unknown	Adult
daSilvaFerreira_InfectionGeneticsandEvolution_2020	Hubei mosquito virus 4	Unknown	Hubei mosquito virus 4	Cx. Quinquefasciatus	Culex	Quinquefasciatus	Mato Grosso	Brazil	South-america	Sequencing	Unknown	RNA	Unknown	Adult
daSilvaFerreira_InfectionGeneticsandEvolution_2020	Hubei mosquito virus 4	Unknown	Hubei mosquito virus 4	Cx. Quinquefasciatus	Culex	Quinquefasciatus	Mato Grosso	Brazil	South-america	Sequencing	Unknown	RNA	Unknown	Adult
daSilvaFerreira_InfectionGeneticsandEvolution_2020	Hubei mosquito virus 4	Unknown	Hubei mosquito virus 4	Cx. Quinquefasciatus	Culex	Quinquefasciatus	Mato Grosso	Brazil	South-america	Sequencing	Unknown	RNA	Unknown	Adult
daSilvaFerreira_InfectionGeneticsandEvolution_2020	Hubei mosquito virus 4	Unknown	Hubei mosquito virus 4	Cx. Quinquefasciatus	Culex	Quinquefasciatus	Mato Grosso	Brazil	South-america	Sequencing	Unknown	RNA	Unknown	Adult
daSilvaFerreira_InfectionGeneticsandEvolution_2020	Hubei mosquito virus 4	Unknown	Hubei mosquito virus 4	Cx. Quinquefasciatus	Culex	Quinquefasciatus	Mato Grosso	Brazil	South-america	Sequencing	Unknown	RNA	Unknown	Adult
daSilvaFerreira_InfectionGeneticsandEvolution_2020	Hubei mosquito virus 4	Unknown	Hubei mosquito virus 4	Cx. Quinquefasciatus	Culex	Quinquefasciatus	Mato Grosso	Brazil	South-america	Sequencing	Unknown	RNA	Unknown	Adult
daSilvaFerreira_InfectionGeneticsandEvolution_2020	Hubei mosquito virus 4	Unknown	Hubei mosquito virus 4	Cx. Quinquefasciatus	Culex	Quinquefasciatus	Mato Grosso	Brazil	South-america	Sequencing	Unknown	RNA	Unknown	Adult
daSilvaFerreira_InfectionGeneticsandEvolution_2020	Hubei mosquito virus 4	Unknown	Hubei mosquito virus 4	Ae. Aegypti	Aedes	Aegypti	Mato Grosso	Brazil	South-america	Sequencing	Unknown	RNA	Unknown	Adult
daSilvaFerreira_InfectionGeneticsandEvolution_2020	Hubei mosquito virus 4	Unknown	Hubei mosquito virus 4	Ae. Aegypti	Aedes	Aegypti	Mato Grosso	Brazil	South-america	Sequencing	Unknown	RNA	Unknown	Adult
daSilvaFerreira_InfectionGeneticsandEvolution_2020	Hubei mosquito virus 4	Unknown	Hubei mosquito virus 4	Ae. Aegypti	Aedes	Aegypti	Mato Grosso	Brazil	South-america	Sequencing	Unknown	RNA	Unknown	Adult
daSilvaFerreira_InfectionGeneticsandEvolution_2020	Culex pipiens associated Tunisia virus	Unknown	Culex pipiens-associated tunisia virus	Cx. Quinquefasciatus	Culex	Quinquefasciatus	Mato Grosso	Brazil	South-america	Sequencing	Unknown	RNA	Unknown	Adult
daSilvaFerreira_InfectionGeneticsandEvolution_2020	Culex pipiens associated Tunisia virus	Unknown	Culex pipiens-associated tunisia virus	Cx. Quinquefasciatus	Culex	Quinquefasciatus	Mato Grosso	Brazil	South-america	Sequencing	Unknown	RNA	Unknown	Adult
daSilvaFerreira_InfectionGeneticsandEvolution_2020	Culex pipiens associated Tunisia virus	Unknown	Culex pipiens-associated tunisia virus	Cx. Quinquefasciatus	Culex	Quinquefasciatus	Mato Grosso	Brazil	South-america	Sequencing	Unknown	RNA	Unknown	Adult
daSilvaFerreira_InfectionGeneticsandEvolution_2020	Culex pipiens associated Tunisia virus	Unknown	Culex pipiens-associated tunisia virus	Cx. Quinquefasciatus	Culex	Quinquefasciatus	Mato Grosso	Brazil	South-america	Sequencing	Unknown	RNA	Unknown	Adult
daSilvaFerreira_InfectionGeneticsandEvolution_2020	Culex pipiens associated Tunisia virus	Unknown	Culex pipiens-associated tunisia virus	Cx. Quinquefasciatus	Culex	Quinquefasciatus	Mato Grosso	Brazil	South-america	Sequencing	Unknown	RNA	Unknown	Adult
daSilvaFerreira_InfectionGeneticsandEvolution_2020	Culex pipiens associated Tunisia virus	Unknown	Culex pipiens-associated tunisia virus	Cx. Quinquefasciatus	Culex	Quinquefasciatus	Mato Grosso	Brazil	South-america	Sequencing	Unknown	RNA	Unknown	Adult
daSilvaFerreira_InfectionGeneticsandEvolution_2020	Culex pipiens associated Tunisia virus	Unknown	Culex pipiens-associated tunisia virus	Cx. Quinquefasciatus	Culex	Quinquefasciatus	Mato Grosso	Brazil	South-america	Sequencing	Unknown	RNA	Unknown	Adult
daSilvaFerreira_InfectionGeneticsandEvolution_2020	Culex pipiens associated Tunisia virus	Unknown	Culex pipiens-associated tunisia virus	Ae. Aegypti	Aedes	Aegypti	Mato Grosso	Brazil	South-america	Sequencing	Unknown	RNA	Unknown	Adult
daSilvaFerreira_InfectionGeneticsandEvolution_2020	Culex pipiens associated Tunisia virus	Unknown	Culex pipiens-associated tunisia virus	Ae. Aegypti	Aedes	Aegypti	Mato Grosso	Brazil	South-america	Sequencing	Unknown	RNA	Unknown	Adult
daSilvaFerreira_InfectionGeneticsandEvolution_2020	Culex pipiens associated Tunisia virus	Unknown	Culex pipiens-associated tunisia virus	Ae. Aegypti	Aedes	Aegypti	Mato Grosso	Brazil	South-america	Sequencing	Unknown	RNA	Unknown	Adult
daSilvaFerreira_InfectionGeneticsandEvolution_2020	Rinkaby virus	Unknown	Rinkaby virus	Cx. Quinquefasciatus	Culex	Quinquefasciatus	Mato Grosso	Brazil	South-america	Sequencing	Unknown	RNA	Unknown	Adult
daSilvaFerreira_InfectionGeneticsandEvolution_2020	Rinkaby virus	Unknown	Rinkaby virus	Cx. Quinquefasciatus	Culex	Quinquefasciatus	Mato Grosso	Brazil	South-america	Sequencing	Unknown	RNA	Unknown	Adult
daSilvaFerreira_InfectionGeneticsandEvolution_2020	Rinkaby virus	Unknown	Rinkaby virus	Cx. Quinquefasciatus	Culex	Quinquefasciatus	Mato Grosso	Brazil	South-america	Sequencing	Unknown	RNA	Unknown	Adult
daSilvaFerreira_InfectionGeneticsandEvolution_2020	Rinkaby virus	Unknown	Rinkaby virus	Cx. Quinquefasciatus	Culex	Quinquefasciatus	Mato Grosso	Brazil	South-america	Sequencing	Unknown	RNA	Unknown	Adult
daSilvaFerreira_InfectionGeneticsandEvolution_2020	Rinkaby virus	Unknown	Rinkaby virus	Ae. Aegypti	Aedes	Aegypti	Mato Grosso	Brazil	South-america	Sequencing	Unknown	RNA	Unknown	Adult
daSilvaFerreira_InfectionGeneticsandEvolution_2020	Rinkaby virus	Unknown	Rinkaby virus	Ae. Aegypti	Aedes	Aegypti	Mato Grosso	Brazil	South-america	Sequencing	Unknown	RNA	Unknown	Adult
daSilvaFerreira_InfectionGeneticsandEvolution_2020	Lambada picorna-like virus	Picornaviridae	Lambada picorna-like virus	Cx. Quinquefasciatus	Culex	Quinquefasciatus	Mato Grosso	Brazil	South-america	Sequencing	Unknown	RNA	Unknown	Adult
daSilvaFerreira_InfectionGeneticsandEvolution_2020	Lambada picorna-like virus	Picornaviridae	Lambada picorna-like virus	Cx. Quinquefasciatus	Culex	Quinquefasciatus	Mato Grosso	Brazil	South-america	Sequencing	Unknown	RNA	Unknown	Adult
daSilvaFerreira_InfectionGeneticsandEvolution_2020	Lambada picorna-like virus	Picornaviridae	Lambada picorna-like virus	Cx. Quinquefasciatus	Culex	Quinquefasciatus	Mato Grosso	Brazil	South-america	Sequencing	Unknown	RNA	Unknown	Adult
daSilvaFerreira_InfectionGeneticsandEvolution_2020	Lambada picorna-like virus	Picornaviridae	Lambada picorna-like virus	Ae. Aegypti	Aedes	Aegypti	Mato Grosso	Brazil	South-america	Sequencing	Unknown	RNA	Unknown	Adult
daSilvaFerreira_InfectionGeneticsandEvolution_2020	Tacuru picorna-like virus	Picornaviridae	Tacuru picorna-like virus	Ae. Aegypti	Aedes	Aegypti	Mato Grosso	Brazil	South-america	Sequencing	Unknown	RNA	Unknown	Adult
daSilvaFerreira_InfectionGeneticsandEvolution_2020	Tacuru picorna-like virus	Picornaviridae	Tacuru picorna-like virus	Ae. Aegypti	Aedes	Aegypti	Mato Grosso	Brazil	South-america	Sequencing	Unknown	RNA	Unknown	Adult
daSilvaFerreira_InfectionGeneticsandEvolution_2020	Culex picorna-like virus	Picornaviridae	Culex picorna-like virus	Ae. Aegypti	Aedes	Aegypti	Mato Grosso	Brazil	South-america	Sequencing	Unknown	RNA	Unknown	Adult
daSilvaNeves_VirusResearch_2021	Chapada dielmovirus	Rhabdoviridae	Chapada dielmovirus	Anopheles spp	Anopheles	Unknown	Pantanal and Cerrado region	Brazil	South-america	Sequencing	Unknown	RNA	Unknown	adult
daSilvaNeves_VirusResearch_2021	Cerrado partiti-like virus	Partitiviridae	Cerrado partiti-like virus	Anopheles spp	Anopheles	Unknown	Pantanal and Cerrado region	Brazil	South-america	Sequencing	Unknown	RNA	Unknown	adult
daSilvaNeves_VirusResearch_2021	Cerrado partiti-like virus	Partitiviridae	Cerrado partiti-like virus	Anopheles spp	Anopheles	Unknown	Pantanal and Cerrado region	Brazil	South-america	Sequencing	Unknown	RNA	Unknown	adult
daSilvaNeves_VirusResearch_2021	Purunga orbivirus	Reoviridae	Purunga orbivirus	Anopheles spp	Anopheles	Unknown	Pantanal and Cerrado region	Brazil	South-america	Sequencing	Unknown	RNA	Unknown	adult
daSilvaNeves_VirusResearch_2021	Purunga orbivirus	Reoviridae	Purunga orbivirus	Anopheles spp	Anopheles	Unknown	Pantanal and Cerrado region	Brazil	South-america	Sequencing	Unknown	RNA	Unknown	adult
daSilvaNeves_VirusResearch_2021	Jaracetia flavivirus	Flaviviridae	Jaracetia flavivirus	Anopheles spp	Anopheles	Unknown	Pantanal and Cerrado region	Brazil	South-america	Sequencing	Unknown	RNA	Unknown	adult
daSilvaNeves_VirusResearch_2021	Chapada dielmovirus	Rhabdoviridae	Chapada dielmovirus	Anopheles spp	Anopheles	Unknown	Pantanal and Cerrado region	Brazil	South-america	Sequencing	Unknown	RNA	Unknown	adult
daSilvaNeves_VirusResearch_2021	Chiquitos picorna virus	Picornaviridae	Chiquitos picorna virus	Anopheles spp	Anopheles	Unknown	Pantanal and Cerrado region	Brazil	South-america	Sequencing	Unknown	RNA	Unknown	adult
daSilvaNeves_VirusResearch_2021	A. Triannulatus orthophasmavirus	Phasmaviridae	A. triannulatus orthophasmavirus	Anopheles spp	Anopheles	Unknown	Pantanal and Cerrado region	Brazil	South-america	Sequencing	Unknown	RNA	Unknown	adult
daSilvaNeves_VirusResearch_2021	A. Triannulatus orthophasmavirus	Phasmaviridae	A. triannulatus orthophasmavirus	Anopheles spp	Anopheles	Unknown	Pantanal and Cerrado region	Brazil	South-america	Sequencing	Unknown	RNA	Unknown	adult
daSilvaNeves_VirusResearch_2021	Coxipo dielmovirus	Rhabdoviridae	Coxipo dielmovirus	Anopheles spp	Anopheles	Unknown	Pantanal and Cerrado region	Brazil	South-america	Sequencing	Unknown	RNA	Unknown	adult
daSilvaNeves_VirusResearch_2021	Colorado orthomyxo-like virus	Orthomyxoviridae	Colorado orthomyxo-like virus	Anopheles spp	Anopheles	Unknown	Pantanal and Cerrado region	Brazil	South-america	Sequencing	Unknown	RNA	Unknown	adult
daSilvaNeves_VirusResearch_2021	Colorado orthomyxo-like virus	Orthomyxoviridae	Colorado orthomyxo-like virus	Anopheles spp	Anopheles	Unknown	Pantanal and Cerrado region	Brazil	South-america	Sequencing	Unknown	RNA	Unknown	adult
daSilvaNeves_VirusResearch_2021	Colorado orthomyxo-like virus	Orthomyxoviridae	Colorado orthomyxo-like virus	Anopheles spp	Anopheles	Unknown	Pantanal and Cerrado region	Brazil	South-america	Sequencing	Unknown	RNA	Unknown	adult
daSilvaNeves_VirusResearch_2021	Mujica Picorna-like virus	Picornaviridae	Mujica picorna-like virus	Anopheles spp	Anopheles	Unknown	Pantanal and Cerrado region	Brazil	South-america	Sequencing	Unknown	RNA	Unknown	adult
daSilvaRibeiro_VirologyJournal_2022	BRJV	Unknown	Brejeira virus	Cx. Species	Culex	Unknown	State of Para	Brazil	South-america	PCR	Unknown	RNA	Unknown	Adult
daSilvaRibeiro_VirologyJournal_2022	BRJV	Unknown	Brejeira virus	Cx. Species	Culex	Unknown	State of Para	Brazil	South-america	PCR	Unknown	RNA	Unknown	Adult
daSilvaRibeiro_VirologyJournal_2022	BRJV	Unknown	Brejeira virus	Cx. Species	Culex	Unknown	State of Para	Brazil	South-america	PCR	Unknown	RNA	Unknown	Adult
daSilvaRibeiro_VirologyJournal_2022	BRJV	Unknown	Brejeira virus	Cx. Species	Culex	Unknown	State of Para	Brazil	South-america	PCR	Unknown	RNA	Unknown	Adult
daSilvaRibeiro_VirologyJournal_2022	BRJV	Unknown	Brejeira virus	Cx. Species	Culex	Unknown	State of Para	Brazil	South-america	PCR	Unknown	RNA	Unknown	Adult
daSilvaRibeiro_VirologyJournal_2022	BRJV	Unknown	Brejeira virus	Cx. Species	Culex	Unknown	State of Para	Brazil	South-america	PCR	Unknown	RNA	Unknown	Adult
daSilvaRibeiro_VirologyJournal_2022	BRJV	Unknown	Brejeira virus	Cx. Species	Culex	Unknown	State of Para	Brazil	South-america	PCR	Unknown	RNA	Unknown	Adult
daSilvaRibeiro_VirologyJournal_2022	CDBV	Unknown	Cordoba virus	Cx. Species	Culex	Unknown	State of Para	Brazil	South-america	PCR	Unknown	RNA	Unknown	Adult
daSilvaRibeiro_VirologyJournal_2022	FEITV	Unknown	Feitosa virus	Cx. Species	Culex	Unknown	State of Para	Brazil	South-america	PCR	Unknown	RNA	Unknown	Adult
daSilvaRibeiro_VirologyJournal_2022	FEITV	Unknown	Feitosa virus	Cx. Species	Culex	Unknown	State of Para	Brazil	South-america	PCR	Unknown	RNA	Unknown	Adult
daSilvaRibeiro_VirologyJournal_2022	FEITV	Unknown	Feitosa virus	Cx. Species	Culex	Unknown	State of Para	Brazil	South-america	PCR	Unknown	RNA	Unknown	Adult
daSilvaRibeiro_VirologyJournal_2022	NEGV	Unknown	Negev virus	Cx. Species	Culex	Unknown	State of Para	Brazil	South-america	PCR	Unknown	RNA	Unknown	Adult
daSilvaRibeiro_VirologyJournal_2022	NEGV	Unknown	Negev virus	Cx. Species	Culex	Unknown	State of Para	Brazil	South-america	PCR	Unknown	RNA	Unknown	Adult
daSilvaRibeiro_VirologyJournal_2022	WALV	Unknown	Wallerfield virus	Cx. Species	Culex	Unknown	State of Para	Brazil	South-america	PCR	Unknown	RNA	Unknown	Adult
daSilvaRibeiro_VirologyJournal_2022	WALV	Unknown	Wallerfield virus	Cx. Species	Culex	Unknown	State of Para	Brazil	South-america	PCR	Unknown	RNA	Unknown	Adult
Datta_Intervirology_2015	Candidate novel ISF (Assam virus)	Flaviviridae	Unknown	Culex tritaeniorhynchus	Culex	Tritaeniorhynchus	Tezpur, Assam	India	Asia	PCR	Unknown	RNA	Unknown	Adult
deAraujo_ArchVirol_2012	Unidentified baculovirus	Baculoviridae	Unknown	Culex quinquefasciatus	Culex	Quinquefasciatus	Caraguatatuba	Brazil	South-america	PCR	Not applicable	DNA	1	Larva
deAraujo_ArchVirol_2012	Unidentified baculovirus	Baculoviridae	Unknown	Culex quinquefasciatus	Culex	Quinquefasciatus	Caraguatatuba	Brazil	South-america	PCR	Not applicable	DNA	1	Larva
deAraujo_ArchVirol_2012	Unidentified baculovirus	Baculoviridae	Unknown	Culex quinquefasciatus	Culex	Quinquefasciatus	Caraguatatuba	Brazil	South-america	PCR	Not applicable	DNA	1	Larva
deAraujo_ArchVirol_2012	Unidentified baculovirus	Baculoviridae	Unknown	Culex quinquefasciatus	Culex	Quinquefasciatus	Caraguatatuba	Brazil	South-america	PCR	Not applicable	DNA	1	Larva
deAraujo_ArchVirol_2012	Unidentified baculovirus	Baculoviridae	Unknown	Culex quinquefasciatus	Culex	Quinquefasciatus	Caraguatatuba	Brazil	South-america	PCR	Not applicable	DNA	1	Larva
deOliveira_SciRep_2021	Guapicu virus	Flaviviridae	Guapicu virus	Aedes terrens	Aedes	Terrens	Guapiaçu city	Brazil	South-america	Culture-PCR	Unknown	RNA	6	Adult
deOliveira_SciRep_2021	Guapicu virus	Flaviviridae	Guapicu virus	Aedes scapularis	Aedes	Scapularis	Guapiaçu city	Brazil	South-america	Culture-PCR	Unknown	RNA	2	Adult
Diagne_VirusRes_2020	Dianke virus	Mesoniviridae	Alphamesonivirus 10	Aedes fucifer	Aedes	Fucifer	Eastern Senegal	Senegal	Africa	PCR	Unknown	RNA	Unknown	Adult
Diagne_VirusRes_2020	Dianke virus	Mesoniviridae	Alphamesonivirus 10	Aedes fucifer	Aedes	Fucifer	Eastern Senegal	Senegal	Africa	PCR	Unknown	RNA	Unknown	Adult
Diagne_VirusRes_2020	Dianke virus	Mesoniviridae	Alphamesonivirus 10	Aedes fucifer	Aedes	Fucifer	Eastern Senegal	Senegal	Africa	PCR	Unknown	RNA	Unknown	Adult
Diagne_VirusRes_2020	Dianke virus	Mesoniviridae	Alphamesonivirus 10	Aedes fucifer	Aedes	Fucifer	Eastern Senegal	Senegal	Africa	PCR	Unknown	RNA	Unknown	Adult
Diagne_VirusRes_2020	Dianke virus	Mesoniviridae	Alphamesonivirus 10	Aedes fucifer	Aedes	Fucifer	Eastern Senegal	Senegal	Africa	PCR	Unknown	RNA	Unknown	Adult
Diagne_VirusRes_2020	Dianke virus	Mesoniviridae	Alphamesonivirus 10	Aedes aegypti	Aedes	Aegypti	Eastern Senegal	Senegal	Africa	PCR	Unknown	RNA	Unknown	Adult
Diagne_VirusRes_2020	Dianke virus	Mesoniviridae	Alphamesonivirus 10	Aedes aegypti	Aedes	Aegypti	Eastern Senegal	Senegal	Africa	PCR	Unknown	RNA	Unknown	Adult
Diagne_VirusRes_2020	Dianke virus	Mesoniviridae	Alphamesonivirus 10	Aedes cumminsii	Aedes	Cumminsii	Eastern Senegal	Senegal	Africa	PCR	Unknown	RNA	Unknown	Adult
Diagne_VirusRes_2020	Dianke virus	Mesoniviridae	Alphamesonivirus 10	Aedes fowleri	Aedes	Fowleri	Eastern Senegal	Senegal	Africa	PCR	Unknown	RNA	Unknown	Adult
Diagne_VirusRes_2020	Dianke virus	Mesoniviridae	Alphamesonivirus 10	Aedes mcintoshi	Aedes	Mcintoshi	Eastern Senegal	Senegal	Africa	PCR	Unknown	RNA	Unknown	Adult
Diagne_VirusRes_2020	Dianke virus	Mesoniviridae	Alphamesonivirus 10	Aedes minutus	Aedes	Minutus	Eastern Senegal	Senegal	Africa	PCR	Unknown	RNA	Unknown	Adult
Diagne_VirusRes_2020	Dianke virus	Mesoniviridae	Alphamesonivirus 10	Aedes vittatus	Aedes	Vittatus	Eastern Senegal	Senegal	Africa	PCR	Unknown	RNA	Unknown	Adult
Diagne_VirusRes_2020	Dianke virus	Mesoniviridae	Alphamesonivirus 10	Culex antennatus	Culex	Antennatus	Eastern Senegal	Senegal	Africa	PCR	Unknown	RNA	Unknown	Adult
Diagne_VirusRes_2020	Dianke virus	Mesoniviridae	Alphamesonivirus 10	Culex antennatus	Culex	Antennatus	Eastern Senegal	Senegal	Africa	PCR	Unknown	RNA	Unknown	Adult
Diagne_VirusRes_2020	Dianke virus	Mesoniviridae	Alphamesonivirus 10	Culex antennatus	Culex	Antennatus	Eastern Senegal	Senegal	Africa	PCR	Unknown	RNA	Unknown	Adult
Diagne_VirusRes_2020	Dianke virus	Mesoniviridae	Alphamesonivirus 10	Culex antennatus	Culex	Antennatus	Eastern Senegal	Senegal	Africa	PCR	Unknown	RNA	Unknown	Adult
Diagne_VirusRes_2020	Dianke virus	Mesoniviridae	Alphamesonivirus 10	Culex antennatus	Culex	Antennatus	Eastern Senegal	Senegal	Africa	PCR	Unknown	RNA	Unknown	Adult
Diagne_VirusRes_2020	Dianke virus	Mesoniviridae	Alphamesonivirus 10	Culex decens	Culex	Decens	Eastern Senegal	Senegal	Africa	PCR	Unknown	RNA	Unknown	Adult
Diagne_VirusRes_2020	Dianke virus	Mesoniviridae	Alphamesonivirus 10	Culex decens	Culex	Decens	Eastern Senegal	Senegal	Africa	PCR	Unknown	RNA	Unknown	Adult
Diagne_VirusRes_2020	Dianke virus	Mesoniviridae	Alphamesonivirus 10	Culex decens	Culex	Decens	Eastern Senegal	Senegal	Africa	PCR	Unknown	RNA	Unknown	Adult
Diagne_VirusRes_2020	Dianke virus	Mesoniviridae	Alphamesonivirus 10	Culex neavei	Culex	Neavei	Eastern Senegal	Senegal	Africa	PCR	Unknown	RNA	Unknown	Adult
Diagne_VirusRes_2020	Dianke virus	Mesoniviridae	Alphamesonivirus 10	Culex neavei	Culex	Neavei	Eastern Senegal	Senegal	Africa	PCR	Unknown	RNA	Unknown	Adult
Diagne_VirusRes_2020	Dianke virus	Mesoniviridae	Alphamesonivirus 10	Culex neavei	Culex	Neavei	Eastern Senegal	Senegal	Africa	PCR	Unknown	RNA	Unknown	Adult
Diagne_VirusRes_2020	Dianke virus	Mesoniviridae	Alphamesonivirus 10	Culex nebulosus	Culex	Nebulosus	Eastern Senegal	Senegal	Africa	PCR	Unknown	RNA	Unknown	Adult
Diagne_VirusRes_2020	Dianke virus	Mesoniviridae	Alphamesonivirus 10	Culex poicilipes	Culex	Poicilipes	Eastern Senegal	Senegal	Africa	PCR	Unknown	RNA	Unknown	Adult
Diagne_VirusRes_2020	Dianke virus	Mesoniviridae	Alphamesonivirus 10	Culex quinquefasciatus	Culex	Quinquefasciatus	Eastern Senegal	Senegal	Africa	PCR	Unknown	RNA	Unknown	Adult
Diagne_VirusRes_2020	Dianke virus	Mesoniviridae	Alphamesonivirus 10	Anopheles funestus	Anopheles	Funestus	Eastern Senegal	Senegal	Africa	PCR	Unknown	RNA	Unknown	Adult
Diagne_VirusRes_2020	Dianke virus	Mesoniviridae	Alphamesonivirus 10	Anopheles funestus	Anopheles	Funestus	Eastern Senegal	Senegal	Africa	PCR	Unknown	RNA	Unknown	Adult
Diagne_VirusRes_2020	Dianke virus	Mesoniviridae	Alphamesonivirus 10	Anopheles gambiae	Anopheles	Gambiae	Eastern Senegal	Senegal	Africa	PCR	Unknown	RNA	Unknown	Adult
Diagne_VirusRes_2020	Dianke virus	Mesoniviridae	Alphamesonivirus 10	Anopheles pharoensis	Anopheles	Pharoensis	Eastern Senegal	Senegal	Africa	PCR	Unknown	RNA	Unknown	Adult
Diagne_VirusRes_2020	Dianke virus	Mesoniviridae	Alphamesonivirus 10	Anopheles rufipes	Anopheles	Rufipes	Eastern Senegal	Senegal	Africa	PCR	Unknown	RNA	Unknown	Adult
Diagne_VirusRes_2020	Dianke virus	Mesoniviridae	Alphamesonivirus 10	Mansonia uniformis	Mansonia	Uniformis	Eastern Senegal	Senegal	Africa	PCR	Unknown	RNA	Unknown	Adult
Diagne_VirusRes_2020	Dianke virus	Mesoniviridae	Alphamesonivirus 10	Mansonia uniformis	Mansonia	Uniformis	Eastern Senegal	Senegal	Africa	PCR	Unknown	RNA	Unknown	Adult
Diagne_VirusRes_2020	Dianke virus	Mesoniviridae	Alphamesonivirus 10	Mansonia uniformis	Mansonia	Uniformis	Eastern Senegal	Senegal	Africa	PCR	Unknown	RNA	Unknown	Adult
Diagne_VirusRes_2020	Dianke virus	Mesoniviridae	Alphamesonivirus 10	Mansonia uniformis	Mansonia	Uniformis	Eastern Senegal	Senegal	Africa	PCR	Unknown	RNA	Unknown	Adult
Diagne_VirusRes_2020	Dianke virus	Mesoniviridae	Alphamesonivirus 10	Mansonia uniformis	Mansonia	Uniformis	Eastern Senegal	Senegal	Africa	PCR	Unknown	RNA	Unknown	Adult
Diagne_VirusRes_2020	Dianke virus	Mesoniviridae	Alphamesonivirus 10	Mansonia uniformis	Mansonia	Uniformis	Eastern Senegal	Senegal	Africa	PCR	Unknown	RNA	Unknown	Adult
Diagne_VirusRes_2020	Dianke virus	Mesoniviridae	Alphamesonivirus 10	Mansonia uniformis	Mansonia	Uniformis	Eastern Senegal	Senegal	Africa	PCR	Unknown	RNA	Unknown	Adult
Diagne_VirusRes_2020	Dianke virus	Mesoniviridae	Alphamesonivirus 10	Mansonia uniformis	Mansonia	Uniformis	Eastern Senegal	Senegal	Africa	PCR	Unknown	RNA	Unknown	Adult
Diagne_VirusRes_2020	Dianke virus	Mesoniviridae	Alphamesonivirus 10	Mansonia africana	Mansonia	Africana	Eastern Senegal	Senegal	Africa	PCR	Unknown	RNA	Unknown	Adult
Diagne_VirusRes_2020	Dianke virus	Mesoniviridae	Alphamesonivirus 10	Mansonia africana	Mansonia	Africana	Eastern Senegal	Senegal	Africa	PCR	Unknown	RNA	Unknown	Adult
Diagne_VirusRes_2020	Dianke virus	Mesoniviridae	Alphamesonivirus 10	Uranotaenia sp.	Uranotaenia	Unknown	Eastern Senegal	Senegal	Africa	PCR	Unknown	RNA	Unknown	Adult
Du_Life.scichina_2020	Hubei noda-like virus	Nodaviridae	Unknown	Culex pipiens	Culex	Pipiens	Xinjiang	China	Asia	Sequencing	Unknown	RNA	8056	adult
Du_Life.scichina_2020	Aphid lethal paralysis virus	Dicistroviridae	Aphid lethal paralysis virus	Culex pipiens	Culex	Pipiens	Xinjiang	China	Asia	Sequencing	Unknown	RNA	8056	adult
Du_Life.scichina_2020	Daeseongdong virus	Permutotetraviridae	Unknown	Culex pipiens	Culex	Pipiens	Xinjiang	China	Asia	Sequencing	Unknown	RNA	8056	adult
Du_Life.scichina_2020	Sacbrood-like virus	Iflaviridae	Unknown	Culex pipiens	Culex	Pipiens	Xinjiang	China	Asia	Sequencing	Unknown	RNA	8056	adult
Du_Life.scichina_2020	Mosquito densovirus	Parvoviridae	Mosquito densovirus	Culex pipiens	Culex	Pipiens	Xinjiang	China	Asia	Sequencing	Unknown	RNA	8056	adult
Du_Life.scichina_2020	Negevirus	Unknown	Unknown	Culex pipiens	Culex	Pipiens	Xinjiang	China	Asia	Sequencing	Unknown	RNA	8056	adult
Du_Life.scichina_2020	Nam Dinh virus	Mesoniviridae	Alphamesonivirus 1	Culex pipiens	Culex	Pipiens	Xinjiang	China	Asia	Sequencing	Unknown	RNA	8056	adult
Du_Life.scichina_2020	Liao ning virus	Sedoreoviridae	Liao ning virus	Culex pipiens	Culex	Pipiens	Xinjiang	China	Asia	Sequencing	Unknown	RNA	8056	adult
Du_Life.scichina_2020	Culicine-associated viruses	Birnaviridae	Unknown	Aedes flavidorsalis	Aedes	Flavidorsalis	Xinjiang	China	Asia	Sequencing	Unknown	RNA	8016	adult
Du_Life.scichina_2020	Hubei noda-like virus	Nodaviridae	Unknown	Aedes flavidorsalis	Aedes	Flavidorsalis	Xinjiang	China	Asia	Sequencing	Unknown	RNA	8016	adult
Du_Life.scichina_2020	Culex rhabdo-like virus	Rhabdoviridae	Culex rhabdo-like virus	Aedes flavidorsalis	Aedes	Flavidorsalis	Xinjiang	China	Asia	Sequencing	Unknown	RNA	8016	adult
Du_Life.scichina_2020	Aphid lethal paralysis virus	Dicistroviridae	Aphid lethal paralysis virus	Aedes flavidorsalis	Aedes	Flavidorsalis	Xinjiang	China	Asia	Sequencing	Unknown	RNA	8016	adult
Du_Life.scichina_2020	Daeseongdong virus	Permutotetraviridae	Unknown	Aedes flavidorsalis	Aedes	Flavidorsalis	Xinjiang	China	Asia	Sequencing	Unknown	RNA	8016	adult
Du_Life.scichina_2020	Sacbrood-like virus	Iflaviridae	Unknown	Aedes flavidorsalis	Aedes	Flavidorsalis	Xinjiang	China	Asia	Sequencing	Unknown	RNA	8016	adult
Du_Life.scichina_2020	Mosquito densovirus	Parvoviridae	Mosquito densovirus	Aedes flavidorsalis	Aedes	Flavidorsalis	Xinjiang	China	Asia	Sequencing	Unknown	RNA	8016	adult
Du_Life.scichina_2020	Negevirus	Unknown	Unknown	Aedes flavidorsalis	Aedes	Flavidorsalis	Xinjiang	China	Asia	Sequencing	Unknown	RNA	8016	adult
Du_Life.scichina_2020	Nam Dinh virus	Mesoniviridae	Alphamesonivirus 1	Aedes flavidorsalis	Aedes	Flavidorsalis	Xinjiang	China	Asia	Sequencing	Unknown	RNA	8016	adult
Du_Life.scichina_2020	Bunyaviridae environmental	Peribunyaviridae	Unknown	Aedes flavidorsalis	Aedes	Flavidorsalis	Xinjiang	China	Asia	Sequencing	Unknown	RNA	8016	adult
Du_Life.scichina_2020	Liao ning virus	Sedoreoviridae	Liao ning virus	Aedes flavidorsalis	Aedes	Flavidorsalis	Xinjiang	China	Asia	Sequencing	Unknown	RNA	4387	adult
Du_Life.scichina_2020	Hubei noda-like virus	Nodaviridae	Unknown	Aedes flavidorsalis	Aedes	Flavidorsalis	Xinjiang	China	Asia	Sequencing	Unknown	RNA	4387	adult
Du_Life.scichina_2020	Culex rhabdo-like virus	Rhabdoviridae	Culex rhabdo-like virus	Aedes flavidorsalis	Aedes	Flavidorsalis	Xinjiang	China	Asia	Sequencing	Unknown	RNA	4387	adult
Du_Life.scichina_2020	Daeseongdong virus	Permutotetraviridae	Unknown	Aedes flavidorsalis	Aedes	Flavidorsalis	Xinjiang	China	Asia	Sequencing	Unknown	RNA	4387	adult
Du_Life.scichina_2020	Sacbrood-like virus	Iflaviridae	Unknown	Aedes flavidorsalis	Aedes	Flavidorsalis	Xinjiang	China	Asia	Sequencing	Unknown	RNA	4387	adult
Du_Life.scichina_2020	Mosquito densovirus	Parvoviridae	Mosquito densovirus	Aedes flavidorsalis	Aedes	Flavidorsalis	Xinjiang	China	Asia	Sequencing	Unknown	RNA	4387	adult
Du_Life.scichina_2020	Negevirus	Unknown	Unknown	Aedes flavidorsalis	Aedes	Flavidorsalis	Xinjiang	China	Asia	Sequencing	Unknown	RNA	4387	adult
Du_Life.scichina_2020	Nam Dinh virus	Mesoniviridae	Alphamesonivirus 1	Aedes flavidorsalis	Aedes	Flavidorsalis	Xinjiang	China	Asia	Sequencing	Unknown	RNA	4387	adult
Du_Life.scichina_2020	Liao ning virus	Sedoreoviridae	Liao ning virus	Aedes flavidorsalis	Aedes	Flavidorsalis	Xinjiang	China	Asia	Sequencing	Unknown	RNA	4387	adult
Du_Life.scichina_2020	Hubei noda-like virus	Nodaviridae	Unknown	Aedes flavescens	Aedes	Flavescens	Xinjiang	China	Asia	Sequencing	Unknown	RNA	193	adult
Du_Life.scichina_2020	Aphid lethal paralysis virus	Dicistroviridae	Aphid lethal paralysis virus	Aedes flavescens	Aedes	Flavescens	Xinjiang	China	Asia	Sequencing	Unknown	RNA	193	adult
Du_Life.scichina_2020	Sacbrood-like virus	Iflaviridae	Unknown	Aedes flavescens	Aedes	Flavescens	Xinjiang	China	Asia	Sequencing	Unknown	RNA	193	adult
Du_Life.scichina_2020	Mosquito densovirus	Parvoviridae	Mosquito densovirus	Aedes flavescens	Aedes	Flavescens	Xinjiang	China	Asia	Sequencing	Unknown	RNA	193	adult
Du_Life.scichina_2020	Negevirus	Unknown	Unknown	Aedes flavescens	Aedes	Flavescens	Xinjiang	China	Asia	Sequencing	Unknown	RNA	193	adult
Du_Life.scichina_2020	Nam Dinh virus	Mesoniviridae	Alphamesonivirus 1	Aedes flavescens	Aedes	Flavescens	Xinjiang	China	Asia	Sequencing	Unknown	RNA	193	adult
Du_Life.scichina_2020	Bunyaviridae environmental	Peribunyaviridae	Unknown	Aedes flavescens	Aedes	Flavescens	Xinjiang	China	Asia	Sequencing	Unknown	RNA	193	adult
Du_Life.scichina_2020	Liao ning virus	Sedoreoviridae	Liao ning virus	Aedes flavescens	Aedes	Flavescens	Xinjiang	China	Asia	Sequencing	Unknown	RNA	193	adult
Du_Life.scichina_2020	Hubei noda-like virus	Nodaviridae	Unknown	Aedes caspius	Aedes	Caspius	Xinjiang	China	Asia	Sequencing	Unknown	RNA	1331	adult
Du_Life.scichina_2020	Culex rhabdo-like virus	Rhabdoviridae	Culex rhabdo-like virus	Aedes caspius	Aedes	Caspius	Xinjiang	China	Asia	Sequencing	Unknown	RNA	1331	adult
Du_Life.scichina_2020	Aphid lethal paralysis virus	Dicistroviridae	Aphid lethal paralysis virus	Aedes caspius	Aedes	Caspius	Xinjiang	China	Asia	Sequencing	Unknown	RNA	1331	adult
Du_Life.scichina_2020	Daeseongdong virus	Permutotetraviridae	Unknown	Aedes caspius	Aedes	Caspius	Xinjiang	China	Asia	Sequencing	Unknown	RNA	1331	adult
Du_Life.scichina_2020	Sacbrood-like virus	Iflaviridae	Unknown	Aedes caspius	Aedes	Caspius	Xinjiang	China	Asia	Sequencing	Unknown	RNA	1331	adult
Du_Life.scichina_2020	Mosquito densovirus	Parvoviridae	Mosquito densovirus	Aedes caspius	Aedes	Caspius	Xinjiang	China	Asia	Sequencing	Unknown	RNA	1331	adult
Du_Life.scichina_2020	Negevirus	Unknown	Unknown	Aedes caspius	Aedes	Caspius	Xinjiang	China	Asia	Sequencing	Unknown	RNA	1331	adult
Du_Life.scichina_2020	Nam Dinh virus	Mesoniviridae	Alphamesonivirus 1	Aedes caspius	Aedes	Caspius	Xinjiang	China	Asia	Sequencing	Unknown	RNA	1331	adult
Du_Life.scichina_2020	Bunyaviridae environmental	Peribunyaviridae	Unknown	Aedes caspius	Aedes	Caspius	Xinjiang	China	Asia	Sequencing	Unknown	RNA	1331	adult
Du_Life.scichina_2020	Liao ning virus	Sedoreoviridae	Liao ning virus	Aedes caspius	Aedes	Caspius	Xinjiang	China	Asia	Sequencing	Unknown	RNA	1331	adult
Du_Life.scichina_2020	Hubei noda-like virus	Nodaviridae	Unknown	Aedes flavidorsalis	Aedes	Flavidorsalis	Qinghai	China	Asia	Sequencing	Unknown	RNA	870	adult
Du_Life.scichina_2020	Culex rhabdo-like virus	Rhabdoviridae	Culex rhabdo-like virus	Aedes flavidorsalis	Aedes	Flavidorsalis	Qinghai	China	Asia	Sequencing	Unknown	RNA	870	adult
Du_Life.scichina_2020	Aphid lethal paralysis virus	Dicistroviridae	Aphid lethal paralysis virus	Aedes flavidorsalis	Aedes	Flavidorsalis	Qinghai	China	Asia	Sequencing	Unknown	RNA	870	adult
Du_Life.scichina_2020	Daeseongdong virus	Permutotetraviridae	Unknown	Aedes flavidorsalis	Aedes	Flavidorsalis	Qinghai	China	Asia	Sequencing	Unknown	RNA	870	adult
Du_Life.scichina_2020	Sacbrood-like virus	Iflaviridae	Unknown	Aedes flavidorsalis	Aedes	Flavidorsalis	Qinghai	China	Asia	Sequencing	Unknown	RNA	870	adult
Du_Life.scichina_2020	Mosquito densovirus	Parvoviridae	Mosquito densovirus	Aedes flavidorsalis	Aedes	Flavidorsalis	Qinghai	China	Asia	Sequencing	Unknown	RNA	870	adult
Du_Life.scichina_2020	Negevirus	Unknown	Unknown	Aedes flavidorsalis	Aedes	Flavidorsalis	Qinghai	China	Asia	Sequencing	Unknown	RNA	870	adult
Du_Life.scichina_2020	Nam Dinh virus	Mesoniviridae	Alphamesonivirus 1	Aedes flavidorsalis	Aedes	Flavidorsalis	Qinghai	China	Asia	Sequencing	Unknown	RNA	870	adult
Du_Life.scichina_2020	Bunyaviridae environmental	Peribunyaviridae	Unknown	Aedes flavidorsalis	Aedes	Flavidorsalis	Qinghai	China	Asia	Sequencing	Unknown	RNA	870	adult
Du_Life.scichina_2020	Liao ning virus	Sedoreoviridae	Liao ning virus	Aedes flavidorsalis	Aedes	Flavidorsalis	Qinghai	China	Asia	Sequencing	Unknown	RNA	870	adult
Du_Life.scichina_2020	Hubei noda-like virus	Nodaviridae	Unknown	Aedes caspius	Aedes	Caspius	Qinghai	China	Asia	Sequencing	Unknown	RNA	450	adult
Du_Life.scichina_2020	Culex rhabdo-like virus	Rhabdoviridae	Culex rhabdo-like virus	Aedes caspius	Aedes	Caspius	Qinghai	China	Asia	Sequencing	Unknown	RNA	450	adult
Du_Life.scichina_2020	Aphid lethal paralysis virus	Dicistroviridae	Aphid lethal paralysis virus	Aedes caspius	Aedes	Caspius	Qinghai	China	Asia	Sequencing	Unknown	RNA	450	adult
Du_Life.scichina_2020	Daeseongdong virus	Permutotetraviridae	Unknown	Aedes caspius	Aedes	Caspius	Qinghai	China	Asia	Sequencing	Unknown	RNA	450	adult
Du_Life.scichina_2020	Sacbrood-like virus	Iflaviridae	Unknown	Aedes caspius	Aedes	Caspius	Qinghai	China	Asia	Sequencing	Unknown	RNA	450	adult
Du_Life.scichina_2020	Mosquito densovirus	Parvoviridae	Mosquito densovirus	Aedes caspius	Aedes	Caspius	Qinghai	China	Asia	Sequencing	Unknown	RNA	450	adult
Du_Life.scichina_2020	Negevirus	Unknown	Unknown	Aedes caspius	Aedes	Caspius	Qinghai	China	Asia	Sequencing	Unknown	RNA	450	adult
Du_Life.scichina_2020	Nam Dinh virus	Mesoniviridae	Alphamesonivirus 1	Aedes caspius	Aedes	Caspius	Qinghai	China	Asia	Sequencing	Unknown	RNA	450	adult
Du_Life.scichina_2020	Bunyaviridae environmental	Peribunyaviridae	Unknown	Aedes caspius	Aedes	Caspius	Qinghai	China	Asia	Sequencing	Unknown	RNA	450	adult
Du_Life.scichina_2020	Liao ning virus	Sedoreoviridae	Liao ning virus	Aedes caspius	Aedes	Caspius	Qinghai	China	Asia	Sequencing	Unknown	RNA	450	adult
Du_Life.scichina_2020	Culicine-associated viruses	Birnaviridae	Unknown	Culex tritaeniorhynchus	Culex	Tritaeniorhynchus	Yunnan	China	Asia	Sequencing	Unknown	RNA	1600	adult
Du_Life.scichina_2020	Hubei noda-like virus	Nodaviridae	Unknown	Culex tritaeniorhynchus	Culex	Tritaeniorhynchus	Yunnan	China	Asia	Sequencing	Unknown	RNA	1600	adult
Du_Life.scichina_2020	Culex rhabdo-like virus	Rhabdoviridae	Culex rhabdo-like virus	Culex tritaeniorhynchus	Culex	Tritaeniorhynchus	Yunnan	China	Asia	Sequencing	Unknown	RNA	1600	adult
Du_Life.scichina_2020	Aphid lethal paralysis virus	Dicistroviridae	Aphid lethal paralysis virus	Culex tritaeniorhynchus	Culex	Tritaeniorhynchus	Yunnan	China	Asia	Sequencing	Unknown	RNA	1600	adult
Du_Life.scichina_2020	Sacbrood-like virus	Iflaviridae	Unknown	Culex tritaeniorhynchus	Culex	Tritaeniorhynchus	Yunnan	China	Asia	Sequencing	Unknown	RNA	1600	adult
Du_Life.scichina_2020	Mosquito densovirus	Parvoviridae	Mosquito densovirus	Culex tritaeniorhynchus	Culex	Tritaeniorhynchus	Yunnan	China	Asia	Sequencing	Unknown	RNA	1600	adult
Du_Life.scichina_2020	Negevirus	Unknown	Unknown	Culex tritaeniorhynchus	Culex	Tritaeniorhynchus	Yunnan	China	Asia	Sequencing	Unknown	RNA	1600	adult
Du_Life.scichina_2020	Nam Dinh virus	Mesoniviridae	Alphamesonivirus 1	Culex tritaeniorhynchus	Culex	Tritaeniorhynchus	Yunnan	China	Asia	Sequencing	Unknown	RNA	1600	adult
Du_Life.scichina_2020	Bunyaviridae environmental	Peribunyaviridae	Unknown	Culex tritaeniorhynchus	Culex	Tritaeniorhynchus	Yunnan	China	Asia	Sequencing	Unknown	RNA	1600	adult
Du_Life.scichina_2020	Liao ning virus	Sedoreoviridae	Liao ning virus	Culex tritaeniorhynchus	Culex	Tritaeniorhynchus	Yunnan	China	Asia	Sequencing	Unknown	RNA	1600	adult
Du_Life.scichina_2020	Hubei noda-like virus	Nodaviridae	Unknown	Culex tritaeniorhynchus	Culex	Tritaeniorhynchus	Sichuan	China	Asia	Sequencing	Unknown	RNA	200	adult
Du_Life.scichina_2020	Culex rhabdo-like virus	Rhabdoviridae	Culex rhabdo-like virus	Culex tritaeniorhynchus	Culex	Tritaeniorhynchus	Sichuan	China	Asia	Sequencing	Unknown	RNA	200	adult
Du_Life.scichina_2020	Aphid lethal paralysis virus	Dicistroviridae	Aphid lethal paralysis virus	Culex tritaeniorhynchus	Culex	Tritaeniorhynchus	Sichuan	China	Asia	Sequencing	Unknown	RNA	200	adult
Du_Life.scichina_2020	Daeseongdong virus	Permutotetraviridae	Unknown	Culex tritaeniorhynchus	Culex	Tritaeniorhynchus	Sichuan	China	Asia	Sequencing	Unknown	RNA	200	adult
Du_Life.scichina_2020	Sacbrood-like virus	Iflaviridae	Unknown	Culex tritaeniorhynchus	Culex	Tritaeniorhynchus	Sichuan	China	Asia	Sequencing	Unknown	RNA	200	adult
Du_Life.scichina_2020	Mosquito densovirus	Parvoviridae	Mosquito densovirus	Culex tritaeniorhynchus	Culex	Tritaeniorhynchus	Sichuan	China	Asia	Sequencing	Unknown	RNA	200	adult
Du_Life.scichina_2020	Negevirus	Unknown	Unknown	Culex tritaeniorhynchus	Culex	Tritaeniorhynchus	Sichuan	China	Asia	Sequencing	Unknown	RNA	200	adult
Du_Life.scichina_2020	Nam Dinh virus	Mesoniviridae	Alphamesonivirus 1	Culex tritaeniorhynchus	Culex	Tritaeniorhynchus	Sichuan	China	Asia	Sequencing	Unknown	RNA	200	adult
Du_Life.scichina_2020	Bunyaviridae environmental	Peribunyaviridae	Unknown	Culex tritaeniorhynchus	Culex	Tritaeniorhynchus	Sichuan	China	Asia	Sequencing	Unknown	RNA	200	adult
Du_Life.scichina_2020	Liao ning virus	Sedoreoviridae	Liao ning virus	Culex tritaeniorhynchus	Culex	Tritaeniorhynchus	Sichuan	China	Asia	Sequencing	Unknown	RNA	200	adult
Du_Life.scichina_2020	Hubei noda-like virus	Nodaviridae	Unknown	Armigeres obturbans	Armigeres	Obturbans	Sichuan	China	Asia	Sequencing	Unknown	RNA	3510	adult
Du_Life.scichina_2020	Culex rhabdo-like virus	Rhabdoviridae	Culex rhabdo-like virus	Armigeres obturbans	Armigeres	Obturbans	Sichuan	China	Asia	Sequencing	Unknown	RNA	3510	adult
Du_Life.scichina_2020	Aphid lethal paralysis virus	Dicistroviridae	Aphid lethal paralysis virus	Armigeres obturbans	Armigeres	Obturbans	Sichuan	China	Asia	Sequencing	Unknown	RNA	3510	adult
Du_Life.scichina_2020	Sacbrood-like virus	Iflaviridae	Unknown	Armigeres obturbans	Armigeres	Obturbans	Sichuan	China	Asia	Sequencing	Unknown	RNA	3510	adult
Du_Life.scichina_2020	Mosquito densovirus	Parvoviridae	Mosquito densovirus	Armigeres obturbans	Armigeres	Obturbans	Sichuan	China	Asia	Sequencing	Unknown	RNA	3510	adult
Du_Life.scichina_2020	Negevirus	Unknown	Unknown	Armigeres obturbans	Armigeres	Obturbans	Sichuan	China	Asia	Sequencing	Unknown	RNA	3510	adult
Du_Life.scichina_2020	Culicine-associated viruses	Birnaviridae	Unknown	Culex tritaeniorhynchus	Culex	Tritaeniorhynchus	Sichuan	China	Asia	Sequencing	Unknown	RNA	683	adult
Du_Life.scichina_2020	Hubei noda-like virus	Nodaviridae	Unknown	Culex tritaeniorhynchus	Culex	Tritaeniorhynchus	Sichuan	China	Asia	Sequencing	Unknown	RNA	683	adult
Du_Life.scichina_2020	Culex rhabdo-like virus	Rhabdoviridae	Culex rhabdo-like virus	Culex tritaeniorhynchus	Culex	Tritaeniorhynchus	Sichuan	China	Asia	Sequencing	Unknown	RNA	683	adult
Du_Life.scichina_2020	Aphid lethal paralysis virus	Dicistroviridae	Aphid lethal paralysis virus	Culex tritaeniorhynchus	Culex	Tritaeniorhynchus	Sichuan	China	Asia	Sequencing	Unknown	RNA	683	adult
Du_Life.scichina_2020	Daeseongdong virus	Permutotetraviridae	Unknown	Culex tritaeniorhynchus	Culex	Tritaeniorhynchus	Sichuan	China	Asia	Sequencing	Unknown	RNA	683	adult
Du_Life.scichina_2020	Sacbrood-like virus	Iflaviridae	Unknown	Culex tritaeniorhynchus	Culex	Tritaeniorhynchus	Sichuan	China	Asia	Sequencing	Unknown	RNA	683	adult
Du_Life.scichina_2020	Mosquito densovirus	Parvoviridae	Mosquito densovirus	Culex tritaeniorhynchus	Culex	Tritaeniorhynchus	Sichuan	China	Asia	Sequencing	Unknown	RNA	683	adult
Du_Life.scichina_2020	Negevirus	Unknown	Unknown	Culex tritaeniorhynchus	Culex	Tritaeniorhynchus	Sichuan	China	Asia	Sequencing	Unknown	RNA	683	adult
Du_Life.scichina_2020	Nam Dinh virus	Mesoniviridae	Alphamesonivirus 1	Culex tritaeniorhynchus	Culex	Tritaeniorhynchus	Sichuan	China	Asia	Sequencing	Unknown	RNA	683	adult
Du_Life.scichina_2020	Bunyaviridae environmental	Peribunyaviridae	Unknown	Culex tritaeniorhynchus	Culex	Tritaeniorhynchus	Sichuan	China	Asia	Sequencing	Unknown	RNA	683	adult
Du_Life.scichina_2020	Liao ning virus	Sedoreoviridae	Liao ning virus	Culex tritaeniorhynchus	Culex	Tritaeniorhynchus	Sichuan	China	Asia	Sequencing	Unknown	RNA	683	adult
Du_Life.scichina_2020	Culicine-associated viruses	Birnaviridae	Unknown	Culex tritaeniorhynchus	Culex	Tritaeniorhynchus	Chongqing	China	Asia	Sequencing	Unknown	RNA	4378	adult
Du_Life.scichina_2020	Hubei noda-like virus	Nodaviridae	Unknown	Culex tritaeniorhynchus	Culex	Tritaeniorhynchus	Chongqing	China	Asia	Sequencing	Unknown	RNA	4378	adult
Du_Life.scichina_2020	Culex rhabdo-like virus	Rhabdoviridae	Culex rhabdo-like virus	Culex tritaeniorhynchus	Culex	Tritaeniorhynchus	Chongqing	China	Asia	Sequencing	Unknown	RNA	4378	adult
Du_Life.scichina_2020	Aphid lethal paralysis virus	Dicistroviridae	Aphid lethal paralysis virus	Culex tritaeniorhynchus	Culex	Tritaeniorhynchus	Chongqing	China	Asia	Sequencing	Unknown	RNA	4378	adult
Du_Life.scichina_2020	Nudaurelia capensis omega virus	Alphatetraviridae	Nudaurelia capensis omega virus	Culex tritaeniorhynchus	Culex	Tritaeniorhynchus	Chongqing	China	Asia	Sequencing	Unknown	RNA	4378	adult
Du_Life.scichina_2020	Daeseongdong virus	Permutotetraviridae	Unknown	Culex tritaeniorhynchus	Culex	Tritaeniorhynchus	Chongqing	China	Asia	Sequencing	Unknown	RNA	4378	adult
Du_Life.scichina_2020	Sacbrood-like virus	Iflaviridae	Unknown	Culex tritaeniorhynchus	Culex	Tritaeniorhynchus	Chongqing	China	Asia	Sequencing	Unknown	RNA	4378	adult
Du_Life.scichina_2020	Mosquito densovirus	Parvoviridae	Mosquito densovirus	Culex tritaeniorhynchus	Culex	Tritaeniorhynchus	Chongqing	China	Asia	Sequencing	Unknown	RNA	4378	adult
Du_Life.scichina_2020	Negevirus	Unknown	Unknown	Culex tritaeniorhynchus	Culex	Tritaeniorhynchus	Chongqing	China	Asia	Sequencing	Unknown	RNA	4378	adult
Du_Life.scichina_2020	Nam Dinh virus	Mesoniviridae	Alphamesonivirus 1	Culex tritaeniorhynchus	Culex	Tritaeniorhynchus	Chongqing	China	Asia	Sequencing	Unknown	RNA	4378	adult
Du_Life.scichina_2020	Bunyaviridae environmental	Peribunyaviridae	Unknown	Culex tritaeniorhynchus	Culex	Tritaeniorhynchus	Chongqing	China	Asia	Sequencing	Unknown	RNA	4378	adult
Du_Life.scichina_2020	Liao ning virus	Sedoreoviridae	Liao ning virus	Culex tritaeniorhynchus	Culex	Tritaeniorhynchus	Chongqing	China	Asia	Sequencing	Unknown	RNA	4378	adult
Du_Life.scichina_2020	Hubei noda-like virus	Nodaviridae	Unknown	Anopheles sinensis	Anopheles	Sinensis	Chongqing	China	Asia	Sequencing	Unknown	RNA	300	adult
Du_Life.scichina_2020	Culex rhabdo-like virus	Rhabdoviridae	Culex rhabdo-like virus	Anopheles sinensis	Anopheles	Sinensis	Chongqing	China	Asia	Sequencing	Unknown	RNA	300	adult
Du_Life.scichina_2020	Aphid lethal paralysis virus	Dicistroviridae	Aphid lethal paralysis virus	Anopheles sinensis	Anopheles	Sinensis	Chongqing	China	Asia	Sequencing	Unknown	RNA	300	adult
Du_Life.scichina_2020	Daeseongdong virus	Permutotetraviridae	Unknown	Anopheles sinensis	Anopheles	Sinensis	Chongqing	China	Asia	Sequencing	Unknown	RNA	300	adult
Du_Life.scichina_2020	Sacbrood-like virus	Iflaviridae	Unknown	Anopheles sinensis	Anopheles	Sinensis	Chongqing	China	Asia	Sequencing	Unknown	RNA	300	adult
Du_Life.scichina_2020	Mosquito densovirus	Parvoviridae	Mosquito densovirus	Anopheles sinensis	Anopheles	Sinensis	Chongqing	China	Asia	Sequencing	Unknown	RNA	300	adult
Du_Life.scichina_2020	Negevirus	Unknown	Unknown	Anopheles sinensis	Anopheles	Sinensis	Chongqing	China	Asia	Sequencing	Unknown	RNA	300	adult
Du_Life.scichina_2020	Nam Dinh virus	Mesoniviridae	Alphamesonivirus 1	Anopheles sinensis	Anopheles	Sinensis	Chongqing	China	Asia	Sequencing	Unknown	RNA	300	adult
Du_Life.scichina_2020	Bunyaviridae environmental	Peribunyaviridae	Unknown	Anopheles sinensis	Anopheles	Sinensis	Chongqing	China	Asia	Sequencing	Unknown	RNA	300	adult
Du_Life.scichina_2020	Hubei noda-like virus	Nodaviridae	Unknown	Armigeres obturbans	Armigeres	Obturbans	Chongqing	China	Asia	Sequencing	Unknown	RNA	2157	adult
Du_Life.scichina_2020	Aphid lethal paralysis virus	Dicistroviridae	Aphid lethal paralysis virus	Armigeres obturbans	Armigeres	Obturbans	Chongqing	China	Asia	Sequencing	Unknown	RNA	2157	adult
Du_Life.scichina_2020	Daeseongdong virus	Permutotetraviridae	Unknown	Armigeres obturbans	Armigeres	Obturbans	Chongqing	China	Asia	Sequencing	Unknown	RNA	2157	adult
Du_Life.scichina_2020	Sacbrood-like virus	Iflaviridae	Unknown	Armigeres obturbans	Armigeres	Obturbans	Chongqing	China	Asia	Sequencing	Unknown	RNA	2157	adult
Du_Life.scichina_2020	Mosquito densovirus	Parvoviridae	Mosquito densovirus	Armigeres obturbans	Armigeres	Obturbans	Chongqing	China	Asia	Sequencing	Unknown	RNA	2157	adult
Du_Life.scichina_2020	Negevirus	Unknown	Unknown	Armigeres obturbans	Armigeres	Obturbans	Chongqing	China	Asia	Sequencing	Unknown	RNA	2157	adult
Du_Life.scichina_2020	Nam Dinh virus	Mesoniviridae	Alphamesonivirus 1	Armigeres obturbans	Armigeres	Obturbans	Chongqing	China	Asia	Sequencing	Unknown	RNA	2157	adult
Du_Life.scichina_2020	Bunyaviridae environmental	Peribunyaviridae	Unknown	Armigeres obturbans	Armigeres	Obturbans	Chongqing	China	Asia	Sequencing	Unknown	RNA	2157	adult
Du_Life.scichina_2020	Liao ning virus	Sedoreoviridae	Liao ning virus	Armigeres obturbans	Armigeres	Obturbans	Chongqing	China	Asia	Sequencing	Unknown	RNA	2157	adult
Du_Life.scichina_2020	Hubei noda-like virus	Nodaviridae	Unknown	Anopheles sinensis	Anopheles	Sinensis	Gansu	China	Asia	Sequencing	Unknown	RNA	96	adult
Du_Life.scichina_2020	Culex rhabdo-like virus	Rhabdoviridae	Culex rhabdo-like virus	Anopheles sinensis	Anopheles	Sinensis	Gansu	China	Asia	Sequencing	Unknown	RNA	96	adult
Du_Life.scichina_2020	Aphid lethal paralysis virus	Dicistroviridae	Aphid lethal paralysis virus	Anopheles sinensis	Anopheles	Sinensis	Gansu	China	Asia	Sequencing	Unknown	RNA	96	adult
Du_Life.scichina_2020	Nudaurelia capensis omega virus	Alphatetraviridae	Nudaurelia capensis omega virus	Anopheles sinensis	Anopheles	Sinensis	Gansu	China	Asia	Sequencing	Unknown	RNA	96	adult
Du_Life.scichina_2020	Daeseongdong virus	Permutotetraviridae	Unknown	Anopheles sinensis	Anopheles	Sinensis	Gansu	China	Asia	Sequencing	Unknown	RNA	96	adult
Du_Life.scichina_2020	Sacbrood-like virus	Iflaviridae	Unknown	Anopheles sinensis	Anopheles	Sinensis	Gansu	China	Asia	Sequencing	Unknown	RNA	96	adult
Du_Life.scichina_2020	Mosquito densovirus	Parvoviridae	Mosquito densovirus	Anopheles sinensis	Anopheles	Sinensis	Gansu	China	Asia	Sequencing	Unknown	RNA	96	adult
Du_Life.scichina_2020	Negevirus	Unknown	Unknown	Anopheles sinensis	Anopheles	Sinensis	Gansu	China	Asia	Sequencing	Unknown	RNA	96	adult
Du_Life.scichina_2020	Nam Dinh virus	Mesoniviridae	Alphamesonivirus 1	Anopheles sinensis	Anopheles	Sinensis	Gansu	China	Asia	Sequencing	Unknown	RNA	96	adult
Du_Life.scichina_2020	Bunyaviridae environmental	Peribunyaviridae	Unknown	Anopheles sinensis	Anopheles	Sinensis	Gansu	China	Asia	Sequencing	Unknown	RNA	96	adult
Du_Life.scichina_2020	Hubei noda-like virus	Nodaviridae	Unknown	Aedes dorsalis	Aedes	Dorsalis	Gansu	China	Asia	Sequencing	Unknown	RNA	2268	adult
Du_Life.scichina_2020	Culex rhabdo-like virus	Rhabdoviridae	Culex rhabdo-like virus	Aedes dorsalis	Aedes	Dorsalis	Gansu	China	Asia	Sequencing	Unknown	RNA	2268	adult
Du_Life.scichina_2020	Aphid lethal paralysis virus	Dicistroviridae	Aphid lethal paralysis virus	Aedes dorsalis	Aedes	Dorsalis	Gansu	China	Asia	Sequencing	Unknown	RNA	2268	adult
Du_Life.scichina_2020	Daeseongdong virus	Permutotetraviridae	Unknown	Aedes dorsalis	Aedes	Dorsalis	Gansu	China	Asia	Sequencing	Unknown	RNA	2268	adult
Du_Life.scichina_2020	Sacbrood-like virus	Iflaviridae	Unknown	Aedes dorsalis	Aedes	Dorsalis	Gansu	China	Asia	Sequencing	Unknown	RNA	2268	adult
Du_Life.scichina_2020	Mosquito densovirus	Parvoviridae	Mosquito densovirus	Aedes dorsalis	Aedes	Dorsalis	Gansu	China	Asia	Sequencing	Unknown	RNA	2268	adult
Du_Life.scichina_2020	Negevirus	Unknown	Unknown	Aedes dorsalis	Aedes	Dorsalis	Gansu	China	Asia	Sequencing	Unknown	RNA	2268	adult
Du_Life.scichina_2020	Nam Dinh virus	Mesoniviridae	Alphamesonivirus 1	Aedes dorsalis	Aedes	Dorsalis	Gansu	China	Asia	Sequencing	Unknown	RNA	2268	adult
Du_Life.scichina_2020	Bunyaviridae environmental	Peribunyaviridae	Unknown	Aedes dorsalis	Aedes	Dorsalis	Gansu	China	Asia	Sequencing	Unknown	RNA	2268	adult
Du_Life.scichina_2020	Liao ning virus	Sedoreoviridae	Liao ning virus	Aedes dorsalis	Aedes	Dorsalis	Gansu	China	Asia	Sequencing	Unknown	RNA	2268	adult
Du_Life.scichina_2020	Hubei noda-like virus	Nodaviridae	Unknown	Culex pipiens	Culex	Pipiens	Gansu	China	Asia	Sequencing	Unknown	RNA	3535	adult
Du_Life.scichina_2020	Culex rhabdo-like virus	Rhabdoviridae	Culex rhabdo-like virus	Culex pipiens	Culex	Pipiens	Gansu	China	Asia	Sequencing	Unknown	RNA	3535	adult
Du_Life.scichina_2020	Aphid lethal paralysis virus	Dicistroviridae	Aphid lethal paralysis virus	Culex pipiens	Culex	Pipiens	Gansu	China	Asia	Sequencing	Unknown	RNA	3535	adult
Du_Life.scichina_2020	Daeseongdong virus	Permutotetraviridae	Unknown	Culex pipiens	Culex	Pipiens	Gansu	China	Asia	Sequencing	Unknown	RNA	3535	adult
Du_Life.scichina_2020	Sacbrood-like virus	Iflaviridae	Unknown	Culex pipiens	Culex	Pipiens	Gansu	China	Asia	Sequencing	Unknown	RNA	3535	adult
Du_Life.scichina_2020	Mosquito densovirus	Parvoviridae	Mosquito densovirus	Culex pipiens	Culex	Pipiens	Gansu	China	Asia	Sequencing	Unknown	RNA	3535	adult
Du_Life.scichina_2020	Negevirus	Unknown	Unknown	Culex pipiens	Culex	Pipiens	Gansu	China	Asia	Sequencing	Unknown	RNA	3535	adult
Du_Life.scichina_2020	Nam Dinh virus	Mesoniviridae	Alphamesonivirus 1	Culex pipiens	Culex	Pipiens	Gansu	China	Asia	Sequencing	Unknown	RNA	3535	adult
Du_Life.scichina_2020	Bunyaviridae environmental	Peribunyaviridae	Unknown	Culex pipiens	Culex	Pipiens	Gansu	China	Asia	Sequencing	Unknown	RNA	3535	adult
Du_Life.scichina_2020	Hubei noda-like virus	Nodaviridae	Unknown	Culex tritaeniorhynchus	Culex	Tritaeniorhynchus	Shaanxi	China	Asia	Sequencing	Unknown	RNA	2836	adult
Du_Life.scichina_2020	Culex rhabdo-like virus	Rhabdoviridae	Culex rhabdo-like virus	Culex tritaeniorhynchus	Culex	Tritaeniorhynchus	Shaanxi	China	Asia	Sequencing	Unknown	RNA	2836	adult
Du_Life.scichina_2020	Aphid lethal paralysis virus	Dicistroviridae	Aphid lethal paralysis virus	Culex tritaeniorhynchus	Culex	Tritaeniorhynchus	Shaanxi	China	Asia	Sequencing	Unknown	RNA	2836	adult
Du_Life.scichina_2020	Nudaurelia capensis omega virus	Alphatetraviridae	Nudaurelia capensis omega virus	Culex tritaeniorhynchus	Culex	Tritaeniorhynchus	Shaanxi	China	Asia	Sequencing	Unknown	RNA	2836	adult
Du_Life.scichina_2020	Daeseongdong virus	Permutotetraviridae	Unknown	Culex tritaeniorhynchus	Culex	Tritaeniorhynchus	Shaanxi	China	Asia	Sequencing	Unknown	RNA	2836	adult
Du_Life.scichina_2020	Sacbrood-like virus	Iflaviridae	Unknown	Culex tritaeniorhynchus	Culex	Tritaeniorhynchus	Shaanxi	China	Asia	Sequencing	Unknown	RNA	2836	adult
Du_Life.scichina_2020	Mosquito densovirus	Parvoviridae	Mosquito densovirus	Culex tritaeniorhynchus	Culex	Tritaeniorhynchus	Shaanxi	China	Asia	Sequencing	Unknown	RNA	2836	adult
Du_Life.scichina_2020	Nam Dinh virus	Mesoniviridae	Alphamesonivirus 1	Culex tritaeniorhynchus	Culex	Tritaeniorhynchus	Shaanxi	China	Asia	Sequencing	Unknown	RNA	2836	adult
Du_Life.scichina_2020	Bunyaviridae environmental	Peribunyaviridae	Unknown	Culex tritaeniorhynchus	Culex	Tritaeniorhynchus	Shaanxi	China	Asia	Sequencing	Unknown	RNA	2836	adult
Du_Life.scichina_2020	Liao ning virus	Sedoreoviridae	Liao ning virus	Culex tritaeniorhynchus	Culex	Tritaeniorhynchus	Shaanxi	China	Asia	Sequencing	Unknown	RNA	2836	adult
Du_Life.scichina_2020	Hubei noda-like virus	Nodaviridae	Unknown	Anopheles sinensis	Anopheles	Sinensis	Shaanxi	China	Asia	Sequencing	Unknown	RNA	1755	adult
Du_Life.scichina_2020	Culex rhabdo-like virus	Rhabdoviridae	Culex rhabdo-like virus	Anopheles sinensis	Anopheles	Sinensis	Shaanxi	China	Asia	Sequencing	Unknown	RNA	1755	adult
Du_Life.scichina_2020	Aphid lethal paralysis virus	Dicistroviridae	Aphid lethal paralysis virus	Anopheles sinensis	Anopheles	Sinensis	Shaanxi	China	Asia	Sequencing	Unknown	RNA	1755	adult
Du_Life.scichina_2020	Nudaurelia capensis omega virus	Alphatetraviridae	Nudaurelia capensis omega virus	Anopheles sinensis	Anopheles	Sinensis	Shaanxi	China	Asia	Sequencing	Unknown	RNA	1755	adult
Du_Life.scichina_2020	Daeseongdong virus	Permutotetraviridae	Unknown	Anopheles sinensis	Anopheles	Sinensis	Shaanxi	China	Asia	Sequencing	Unknown	RNA	1755	adult
Du_Life.scichina_2020	Sacbrood-like virus	Iflaviridae	Unknown	Anopheles sinensis	Anopheles	Sinensis	Shaanxi	China	Asia	Sequencing	Unknown	RNA	1755	adult
Du_Life.scichina_2020	Mosquito densovirus	Parvoviridae	Mosquito densovirus	Anopheles sinensis	Anopheles	Sinensis	Shaanxi	China	Asia	Sequencing	Unknown	RNA	1755	adult
Du_Life.scichina_2020	Negevirus	Unknown	Unknown	Anopheles sinensis	Anopheles	Sinensis	Shaanxi	China	Asia	Sequencing	Unknown	RNA	1755	adult
Du_Life.scichina_2020	Nam Dinh virus	Mesoniviridae	Alphamesonivirus 1	Anopheles sinensis	Anopheles	Sinensis	Shaanxi	China	Asia	Sequencing	Unknown	RNA	1755	adult
Du_Life.scichina_2020	Bunyaviridae environmental	Peribunyaviridae	Unknown	Anopheles sinensis	Anopheles	Sinensis	Shaanxi	China	Asia	Sequencing	Unknown	RNA	1755	adult
Du_Life.scichina_2020	Liao ning virus	Sedoreoviridae	Liao ning virus	Anopheles sinensis	Anopheles	Sinensis	Shaanxi	China	Asia	Sequencing	Unknown	RNA	1755	adult
Du_Life.scichina_2020	Hubei noda-like virus	Nodaviridae	Unknown	Culex modestus	Culex	Modestus	Shaanxi	China	Asia	Sequencing	Unknown	RNA	200	adult
Du_Life.scichina_2020	Culex rhabdo-like virus	Rhabdoviridae	Culex rhabdo-like virus	Culex modestus	Culex	Modestus	Shaanxi	China	Asia	Sequencing	Unknown	RNA	200	adult
Du_Life.scichina_2020	Aphid lethal paralysis virus	Dicistroviridae	Aphid lethal paralysis virus	Culex modestus	Culex	Modestus	Shaanxi	China	Asia	Sequencing	Unknown	RNA	200	adult
Du_Life.scichina_2020	Daeseongdong virus	Permutotetraviridae	Unknown	Culex modestus	Culex	Modestus	Shaanxi	China	Asia	Sequencing	Unknown	RNA	200	adult
Du_Life.scichina_2020	Sacbrood-like virus	Iflaviridae	Unknown	Culex modestus	Culex	Modestus	Shaanxi	China	Asia	Sequencing	Unknown	RNA	200	adult
Du_Life.scichina_2020	Mosquito densovirus	Parvoviridae	Mosquito densovirus	Culex modestus	Culex	Modestus	Shaanxi	China	Asia	Sequencing	Unknown	RNA	200	adult
Du_Life.scichina_2020	Negevirus	Unknown	Unknown	Culex modestus	Culex	Modestus	Shaanxi	China	Asia	Sequencing	Unknown	RNA	200	adult
Du_Life.scichina_2020	Nam Dinh virus	Mesoniviridae	Alphamesonivirus 1	Culex modestus	Culex	Modestus	Shaanxi	China	Asia	Sequencing	Unknown	RNA	200	adult
Du_Life.scichina_2020	Bunyaviridae environmental	Peribunyaviridae	Unknown	Culex modestus	Culex	Modestus	Shaanxi	China	Asia	Sequencing	Unknown	RNA	200	adult
Du_Life.scichina_2020	Liao ning virus	Sedoreoviridae	Liao ning virus	Culex modestus	Culex	Modestus	Shaanxi	China	Asia	Sequencing	Unknown	RNA	200	adult
Du_Life.scichina_2020	Hubei noda-like virus	Nodaviridae	Unknown	Culex pipiens	Culex	Pipiens	Shaanxi	China	Asia	Sequencing	Unknown	RNA	407	adult
Du_Life.scichina_2020	Culex rhabdo-like virus	Rhabdoviridae	Culex rhabdo-like virus	Culex pipiens	Culex	Pipiens	Shaanxi	China	Asia	Sequencing	Unknown	RNA	407	adult
Du_Life.scichina_2020	Aphid lethal paralysis virus	Dicistroviridae	Aphid lethal paralysis virus	Culex pipiens	Culex	Pipiens	Shaanxi	China	Asia	Sequencing	Unknown	RNA	407	adult
Du_Life.scichina_2020	Daeseongdong virus	Permutotetraviridae	Unknown	Culex pipiens	Culex	Pipiens	Shaanxi	China	Asia	Sequencing	Unknown	RNA	407	adult
Du_Life.scichina_2020	Sacbrood-like virus	Iflaviridae	Unknown	Culex pipiens	Culex	Pipiens	Shaanxi	China	Asia	Sequencing	Unknown	RNA	407	adult
Du_Life.scichina_2020	Mosquito densovirus	Parvoviridae	Mosquito densovirus	Culex pipiens	Culex	Pipiens	Shaanxi	China	Asia	Sequencing	Unknown	RNA	407	adult
Du_Life.scichina_2020	Negevirus	Unknown	Unknown	Culex pipiens	Culex	Pipiens	Shaanxi	China	Asia	Sequencing	Unknown	RNA	407	adult
Du_Life.scichina_2020	Nam Dinh virus	Mesoniviridae	Alphamesonivirus 1	Culex pipiens	Culex	Pipiens	Shaanxi	China	Asia	Sequencing	Unknown	RNA	407	adult
Du_Life.scichina_2020	Bunyaviridae environmental	Peribunyaviridae	Unknown	Culex pipiens	Culex	Pipiens	Shaanxi	China	Asia	Sequencing	Unknown	RNA	407	adult
Du_Life.scichina_2020	Liao ning virus	Sedoreoviridae	Liao ning virus	Culex pipiens	Culex	Pipiens	Shaanxi	China	Asia	Sequencing	Unknown	RNA	407	adult
Du_Life.scichina_2020	Hubei noda-like virus	Nodaviridae	Unknown	Culex tritaeniorhynchus	Culex	Tritaeniorhynchus	Hunan	China	Asia	Sequencing	Unknown	RNA	6157	adult
Du_Life.scichina_2020	Culex rhabdo-like virus	Rhabdoviridae	Culex rhabdo-like virus	Culex tritaeniorhynchus	Culex	Tritaeniorhynchus	Hunan	China	Asia	Sequencing	Unknown	RNA	6157	adult
Du_Life.scichina_2020	Aphid lethal paralysis virus	Dicistroviridae	Aphid lethal paralysis virus	Culex tritaeniorhynchus	Culex	Tritaeniorhynchus	Hunan	China	Asia	Sequencing	Unknown	RNA	6157	adult
Du_Life.scichina_2020	Daeseongdong virus	Permutotetraviridae	Unknown	Culex tritaeniorhynchus	Culex	Tritaeniorhynchus	Hunan	China	Asia	Sequencing	Unknown	RNA	6157	adult
Du_Life.scichina_2020	Sacbrood-like virus	Iflaviridae	Unknown	Culex tritaeniorhynchus	Culex	Tritaeniorhynchus	Hunan	China	Asia	Sequencing	Unknown	RNA	6157	adult
Du_Life.scichina_2020	Mosquito densovirus	Parvoviridae	Mosquito densovirus	Culex tritaeniorhynchus	Culex	Tritaeniorhynchus	Hunan	China	Asia	Sequencing	Unknown	RNA	6157	adult
Du_Life.scichina_2020	Negevirus	Unknown	Unknown	Culex tritaeniorhynchus	Culex	Tritaeniorhynchus	Hunan	China	Asia	Sequencing	Unknown	RNA	6157	adult
Du_Life.scichina_2020	Nam Dinh virus	Mesoniviridae	Alphamesonivirus 1	Culex tritaeniorhynchus	Culex	Tritaeniorhynchus	Hunan	China	Asia	Sequencing	Unknown	RNA	6157	adult
Du_Life.scichina_2020	Bunyaviridae environmental	Peribunyaviridae	Unknown	Culex tritaeniorhynchus	Culex	Tritaeniorhynchus	Hunan	China	Asia	Sequencing	Unknown	RNA	6157	adult
Du_Life.scichina_2020	Liao ning virus	Sedoreoviridae	Liao ning virus	Culex tritaeniorhynchus	Culex	Tritaeniorhynchus	Hunan	China	Asia	Sequencing	Unknown	RNA	6157	adult
Du_Life.scichina_2020	Hubei noda-like virus	Nodaviridae	Unknown	Anopheles sinensis	Anopheles	Sinensis	Hunan	China	Asia	Sequencing	Unknown	RNA	5186	adult
Du_Life.scichina_2020	Culex rhabdo-like virus	Rhabdoviridae	Culex rhabdo-like virus	Anopheles sinensis	Anopheles	Sinensis	Hunan	China	Asia	Sequencing	Unknown	RNA	5186	adult
Du_Life.scichina_2020	Aphid lethal paralysis virus	Dicistroviridae	Aphid lethal paralysis virus	Anopheles sinensis	Anopheles	Sinensis	Hunan	China	Asia	Sequencing	Unknown	RNA	5186	adult
Du_Life.scichina_2020	Nudaurelia capensis omega virus	Alphatetraviridae	Nudaurelia capensis omega virus	Anopheles sinensis	Anopheles	Sinensis	Hunan	China	Asia	Sequencing	Unknown	RNA	5186	adult
Du_Life.scichina_2020	Daeseongdong virus	Permutotetraviridae	Unknown	Anopheles sinensis	Anopheles	Sinensis	Hunan	China	Asia	Sequencing	Unknown	RNA	5186	adult
Du_Life.scichina_2020	Sacbrood-like virus	Iflaviridae	Unknown	Anopheles sinensis	Anopheles	Sinensis	Hunan	China	Asia	Sequencing	Unknown	RNA	5186	adult
Du_Life.scichina_2020	Mosquito densovirus	Parvoviridae	Mosquito densovirus	Anopheles sinensis	Anopheles	Sinensis	Hunan	China	Asia	Sequencing	Unknown	RNA	5186	adult
Du_Life.scichina_2020	Negevirus	Unknown	Unknown	Anopheles sinensis	Anopheles	Sinensis	Hunan	China	Asia	Sequencing	Unknown	RNA	5186	adult
Du_Life.scichina_2020	Nam Dinh virus	Mesoniviridae	Alphamesonivirus 1	Anopheles sinensis	Anopheles	Sinensis	Hunan	China	Asia	Sequencing	Unknown	RNA	5186	adult
Du_Life.scichina_2020	Bunyaviridae environmental	Peribunyaviridae	Unknown	Anopheles sinensis	Anopheles	Sinensis	Hunan	China	Asia	Sequencing	Unknown	RNA	5186	adult
Du_Life.scichina_2020	Hubei noda-like virus	Nodaviridae	Unknown	Armigeres obturbans	Armigeres	Obturbans	Hunan	China	Asia	Sequencing	Unknown	RNA	1239	adult
Du_Life.scichina_2020	Aphid lethal paralysis virus	Dicistroviridae	Aphid lethal paralysis virus	Armigeres obturbans	Armigeres	Obturbans	Hunan	China	Asia	Sequencing	Unknown	RNA	1239	adult
Du_Life.scichina_2020	Daeseongdong virus	Permutotetraviridae	Unknown	Armigeres obturbans	Armigeres	Obturbans	Hunan	China	Asia	Sequencing	Unknown	RNA	1239	adult
Du_Life.scichina_2020	Sacbrood-like virus	Iflaviridae	Unknown	Armigeres obturbans	Armigeres	Obturbans	Hunan	China	Asia	Sequencing	Unknown	RNA	1239	adult
Du_Life.scichina_2020	Mosquito densovirus	Parvoviridae	Mosquito densovirus	Armigeres obturbans	Armigeres	Obturbans	Hunan	China	Asia	Sequencing	Unknown	RNA	1239	adult
Du_Life.scichina_2020	Negevirus	Unknown	Unknown	Armigeres obturbans	Armigeres	Obturbans	Hunan	China	Asia	Sequencing	Unknown	RNA	1239	adult
Du_Life.scichina_2020	Nam Dinh virus	Mesoniviridae	Alphamesonivirus 1	Armigeres obturbans	Armigeres	Obturbans	Hunan	China	Asia	Sequencing	Unknown	RNA	1239	adult
Du_Life.scichina_2020	Hubei noda-like virus	Nodaviridae	Unknown	Culex modestus	Culex	Modestus	Hunan	China	Asia	Sequencing	Unknown	RNA	532	adult
Du_Life.scichina_2020	Culex rhabdo-like virus	Rhabdoviridae	Culex rhabdo-like virus	Culex modestus	Culex	Modestus	Hunan	China	Asia	Sequencing	Unknown	RNA	532	adult
Du_Life.scichina_2020	Aphid lethal paralysis virus	Dicistroviridae	Aphid lethal paralysis virus	Culex modestus	Culex	Modestus	Hunan	China	Asia	Sequencing	Unknown	RNA	532	adult
Du_Life.scichina_2020	Sacbrood-like virus	Iflaviridae	Unknown	Culex modestus	Culex	Modestus	Hunan	China	Asia	Sequencing	Unknown	RNA	532	adult
Du_Life.scichina_2020	Mosquito densovirus	Parvoviridae	Mosquito densovirus	Culex modestus	Culex	Modestus	Hunan	China	Asia	Sequencing	Unknown	RNA	532	adult
Du_Life.scichina_2020	Negevirus	Unknown	Unknown	Culex modestus	Culex	Modestus	Hunan	China	Asia	Sequencing	Unknown	RNA	532	adult
Du_Life.scichina_2020	Bunyaviridae environmental	Peribunyaviridae	Unknown	Culex modestus	Culex	Modestus	Hunan	China	Asia	Sequencing	Unknown	RNA	532	adult
Du_Life.scichina_2020	Hubei noda-like virus	Nodaviridae	Unknown	Culex pipiens	Culex	Pipiens	Hunan	China	Asia	Sequencing	Unknown	RNA	1078	adult
Du_Life.scichina_2020	Culex rhabdo-like virus	Rhabdoviridae	Culex rhabdo-like virus	Culex pipiens	Culex	Pipiens	Hunan	China	Asia	Sequencing	Unknown	RNA	1078	adult
Du_Life.scichina_2020	Aphid lethal paralysis virus	Dicistroviridae	Aphid lethal paralysis virus	Culex pipiens	Culex	Pipiens	Hunan	China	Asia	Sequencing	Unknown	RNA	1078	adult
Du_Life.scichina_2020	Nudaurelia capensis omega virus	Alphatetraviridae	Nudaurelia capensis omega virus	Culex pipiens	Culex	Pipiens	Hunan	China	Asia	Sequencing	Unknown	RNA	1078	adult
Du_Life.scichina_2020	Daeseongdong virus	Permutotetraviridae	Unknown	Culex pipiens	Culex	Pipiens	Hunan	China	Asia	Sequencing	Unknown	RNA	1078	adult
Du_Life.scichina_2020	Sacbrood-like virus	Iflaviridae	Unknown	Culex pipiens	Culex	Pipiens	Hunan	China	Asia	Sequencing	Unknown	RNA	1078	adult
Du_Life.scichina_2020	Mosquito densovirus	Parvoviridae	Mosquito densovirus	Culex pipiens	Culex	Pipiens	Hunan	China	Asia	Sequencing	Unknown	RNA	1078	adult
Du_Life.scichina_2020	Negevirus	Unknown	Unknown	Culex pipiens	Culex	Pipiens	Hunan	China	Asia	Sequencing	Unknown	RNA	1078	adult
Du_Life.scichina_2020	Bunyaviridae environmental	Peribunyaviridae	Unknown	Culex pipiens	Culex	Pipiens	Hunan	China	Asia	Sequencing	Unknown	RNA	1078	adult
Du_Life.scichina_2020	Liao ning virus	Sedoreoviridae	Liao ning virus	Culex pipiens	Culex	Pipiens	Hunan	China	Asia	Sequencing	Unknown	RNA	1078	adult
Du_Life.scichina_2020	Hubei noda-like virus	Nodaviridae	Unknown	Culex fatigans	Culex	Fatigans	Hunan	China	Asia	Sequencing	Unknown	RNA	9262	adult
Du_Life.scichina_2020	Culex rhabdo-like virus	Rhabdoviridae	Culex rhabdo-like virus	Culex fatigans	Culex	Fatigans	Hunan	China	Asia	Sequencing	Unknown	RNA	9262	adult
Du_Life.scichina_2020	Aphid lethal paralysis virus	Dicistroviridae	Aphid lethal paralysis virus	Culex fatigans	Culex	Fatigans	Hunan	China	Asia	Sequencing	Unknown	RNA	9262	adult
Du_Life.scichina_2020	Sacbrood-like virus	Iflaviridae	Unknown	Culex fatigans	Culex	Fatigans	Hunan	China	Asia	Sequencing	Unknown	RNA	9262	adult
Du_Life.scichina_2020	Mosquito densovirus	Parvoviridae	Mosquito densovirus	Culex fatigans	Culex	Fatigans	Hunan	China	Asia	Sequencing	Unknown	RNA	9262	adult
Du_Life.scichina_2020	Negevirus	Unknown	Unknown	Culex fatigans	Culex	Fatigans	Hunan	China	Asia	Sequencing	Unknown	RNA	9262	adult
Du_Life.scichina_2020	Hubei noda-like virus	Nodaviridae	Unknown	Anopheles sinensis	Anopheles	Sinensis	Hubei	China	Asia	Sequencing	Unknown	RNA	5186	adult
Du_Life.scichina_2020	Culex rhabdo-like virus	Rhabdoviridae	Culex rhabdo-like virus	Anopheles sinensis	Anopheles	Sinensis	Hubei	China	Asia	Sequencing	Unknown	RNA	5186	adult
Du_Life.scichina_2020	Aphid lethal paralysis virus	Dicistroviridae	Aphid lethal paralysis virus	Anopheles sinensis	Anopheles	Sinensis	Hubei	China	Asia	Sequencing	Unknown	RNA	5186	adult
Du_Life.scichina_2020	Nudaurelia capensis omega virus	Alphatetraviridae	Nudaurelia capensis omega virus	Anopheles sinensis	Anopheles	Sinensis	Hubei	China	Asia	Sequencing	Unknown	RNA	5186	adult
Du_Life.scichina_2020	Daeseongdong virus	Permutotetraviridae	Unknown	Anopheles sinensis	Anopheles	Sinensis	Hubei	China	Asia	Sequencing	Unknown	RNA	5186	adult
Du_Life.scichina_2020	Sacbrood-like virus	Iflaviridae	Unknown	Anopheles sinensis	Anopheles	Sinensis	Hubei	China	Asia	Sequencing	Unknown	RNA	5186	adult
Du_Life.scichina_2020	Mosquito densovirus	Parvoviridae	Mosquito densovirus	Anopheles sinensis	Anopheles	Sinensis	Hubei	China	Asia	Sequencing	Unknown	RNA	5186	adult
Du_Life.scichina_2020	Negevirus	Unknown	Unknown	Anopheles sinensis	Anopheles	Sinensis	Hubei	China	Asia	Sequencing	Unknown	RNA	5186	adult
Du_Life.scichina_2020	Bunyaviridae environmental	Peribunyaviridae	Unknown	Anopheles sinensis	Anopheles	Sinensis	Hubei	China	Asia	Sequencing	Unknown	RNA	5186	adult
Du_Life.scichina_2020	Hubei noda-like virus	Nodaviridae	Unknown	Culex tritaeniorhynchus	Culex	Tritaeniorhynchus	Hubei	China	Asia	Sequencing	Unknown	RNA	2036	adult
Du_Life.scichina_2020	Culex rhabdo-like virus	Rhabdoviridae	Culex rhabdo-like virus	Culex tritaeniorhynchus	Culex	Tritaeniorhynchus	Hubei	China	Asia	Sequencing	Unknown	RNA	2036	adult
Du_Life.scichina_2020	Aphid lethal paralysis virus	Dicistroviridae	Aphid lethal paralysis virus	Culex tritaeniorhynchus	Culex	Tritaeniorhynchus	Hubei	China	Asia	Sequencing	Unknown	RNA	2036	adult
Du_Life.scichina_2020	Daeseongdong virus	Permutotetraviridae	Unknown	Culex tritaeniorhynchus	Culex	Tritaeniorhynchus	Hubei	China	Asia	Sequencing	Unknown	RNA	2036	adult
Du_Life.scichina_2020	Sacbrood-like virus	Iflaviridae	Unknown	Culex tritaeniorhynchus	Culex	Tritaeniorhynchus	Hubei	China	Asia	Sequencing	Unknown	RNA	2036	adult
Du_Life.scichina_2020	Mosquito densovirus	Parvoviridae	Mosquito densovirus	Culex tritaeniorhynchus	Culex	Tritaeniorhynchus	Hubei	China	Asia	Sequencing	Unknown	RNA	2036	adult
Du_Life.scichina_2020	Negevirus	Unknown	Unknown	Culex tritaeniorhynchus	Culex	Tritaeniorhynchus	Hubei	China	Asia	Sequencing	Unknown	RNA	2036	adult
Du_Life.scichina_2020	Bunyaviridae environmental	Peribunyaviridae	Unknown	Culex tritaeniorhynchus	Culex	Tritaeniorhynchus	Hubei	China	Asia	Sequencing	Unknown	RNA	2036	adult
Du_Life.scichina_2020	Liao ning virus	Sedoreoviridae	Liao ning virus	Culex tritaeniorhynchus	Culex	Tritaeniorhynchus	Hubei	China	Asia	Sequencing	Unknown	RNA	2036	adult
Du_Life.scichina_2020	Hubei noda-like virus	Nodaviridae	Unknown	Armigeres obturbans	Armigeres	Obturbans	Henan	China	Asia	Sequencing	Unknown	RNA	227	adult
Du_Life.scichina_2020	Aphid lethal paralysis virus	Dicistroviridae	Aphid lethal paralysis virus	Armigeres obturbans	Armigeres	Obturbans	Henan	China	Asia	Sequencing	Unknown	RNA	227	adult
Du_Life.scichina_2020	Sacbrood-like virus	Iflaviridae	Unknown	Armigeres obturbans	Armigeres	Obturbans	Henan	China	Asia	Sequencing	Unknown	RNA	227	adult
Du_Life.scichina_2020	Mosquito densovirus	Parvoviridae	Mosquito densovirus	Armigeres obturbans	Armigeres	Obturbans	Henan	China	Asia	Sequencing	Unknown	RNA	227	adult
Du_Life.scichina_2020	Negevirus	Unknown	Unknown	Armigeres obturbans	Armigeres	Obturbans	Henan	China	Asia	Sequencing	Unknown	RNA	227	adult
Du_Life.scichina_2020	Nam Dinh virus	Mesoniviridae	Alphamesonivirus 1	Armigeres obturbans	Armigeres	Obturbans	Henan	China	Asia	Sequencing	Unknown	RNA	227	adult
Du_Life.scichina_2020	Hubei noda-like virus	Nodaviridae	Unknown	Culex tritaeniorhynchus	Culex	Tritaeniorhynchus	Henan	China	Asia	Sequencing	Unknown	RNA	2990	adult
Du_Life.scichina_2020	Culex rhabdo-like virus	Rhabdoviridae	Culex rhabdo-like virus	Culex tritaeniorhynchus	Culex	Tritaeniorhynchus	Henan	China	Asia	Sequencing	Unknown	RNA	2990	adult
Du_Life.scichina_2020	Aphid lethal paralysis virus	Dicistroviridae	Aphid lethal paralysis virus	Culex tritaeniorhynchus	Culex	Tritaeniorhynchus	Henan	China	Asia	Sequencing	Unknown	RNA	2990	adult
Du_Life.scichina_2020	Daeseongdong virus	Permutotetraviridae	Unknown	Culex tritaeniorhynchus	Culex	Tritaeniorhynchus	Henan	China	Asia	Sequencing	Unknown	RNA	2990	adult
Du_Life.scichina_2020	Sacbrood-like virus	Iflaviridae	Unknown	Culex tritaeniorhynchus	Culex	Tritaeniorhynchus	Henan	China	Asia	Sequencing	Unknown	RNA	2990	adult
Du_Life.scichina_2020	Mosquito densovirus	Parvoviridae	Mosquito densovirus	Culex tritaeniorhynchus	Culex	Tritaeniorhynchus	Henan	China	Asia	Sequencing	Unknown	RNA	2990	adult
Du_Life.scichina_2020	Negevirus	Unknown	Unknown	Culex tritaeniorhynchus	Culex	Tritaeniorhynchus	Henan	China	Asia	Sequencing	Unknown	RNA	2990	adult
Du_Life.scichina_2020	Bunyaviridae environmental	Peribunyaviridae	Unknown	Culex tritaeniorhynchus	Culex	Tritaeniorhynchus	Henan	China	Asia	Sequencing	Unknown	RNA	2990	adult
Du_Life.scichina_2020	Hubei noda-like virus	Nodaviridae	Unknown	Aedes albopictus	Aedes	Albopictus	Henan	China	Asia	Sequencing	Unknown	RNA	45	adult
Du_Life.scichina_2020	Culex rhabdo-like virus	Rhabdoviridae	Culex rhabdo-like virus	Aedes albopictus	Aedes	Albopictus	Henan	China	Asia	Sequencing	Unknown	RNA	45	adult
Du_Life.scichina_2020	Aphid lethal paralysis virus	Dicistroviridae	Aphid lethal paralysis virus	Aedes albopictus	Aedes	Albopictus	Henan	China	Asia	Sequencing	Unknown	RNA	45	adult
Du_Life.scichina_2020	Daeseongdong virus	Permutotetraviridae	Unknown	Aedes albopictus	Aedes	Albopictus	Henan	China	Asia	Sequencing	Unknown	RNA	45	adult
Du_Life.scichina_2020	Sacbrood-like virus	Iflaviridae	Unknown	Aedes albopictus	Aedes	Albopictus	Henan	China	Asia	Sequencing	Unknown	RNA	45	adult
Du_Life.scichina_2020	Mosquito densovirus	Parvoviridae	Mosquito densovirus	Aedes albopictus	Aedes	Albopictus	Henan	China	Asia	Sequencing	Unknown	RNA	45	adult
Du_Life.scichina_2020	Negevirus	Unknown	Unknown	Aedes albopictus	Aedes	Albopictus	Henan	China	Asia	Sequencing	Unknown	RNA	45	adult
Du_Life.scichina_2020	Nam Dinh virus	Mesoniviridae	Alphamesonivirus 1	Aedes albopictus	Aedes	Albopictus	Henan	China	Asia	Sequencing	Unknown	RNA	45	adult
Du_Life.scichina_2020	Bunyaviridae environmental	Peribunyaviridae	Unknown	Aedes albopictus	Aedes	Albopictus	Henan	China	Asia	Sequencing	Unknown	RNA	45	adult
Du_Life.scichina_2020	Hubei noda-like virus	Nodaviridae	Unknown	Anopheles sinensis	Anopheles	Sinensis	Henan	China	Asia	Sequencing	Unknown	RNA	310	adult
Du_Life.scichina_2020	Culex rhabdo-like virus	Rhabdoviridae	Culex rhabdo-like virus	Anopheles sinensis	Anopheles	Sinensis	Henan	China	Asia	Sequencing	Unknown	RNA	310	adult
Du_Life.scichina_2020	Aphid lethal paralysis virus	Dicistroviridae	Aphid lethal paralysis virus	Anopheles sinensis	Anopheles	Sinensis	Henan	China	Asia	Sequencing	Unknown	RNA	310	adult
Du_Life.scichina_2020	Daeseongdong virus	Permutotetraviridae	Unknown	Anopheles sinensis	Anopheles	Sinensis	Henan	China	Asia	Sequencing	Unknown	RNA	310	adult
Du_Life.scichina_2020	Sacbrood-like virus	Iflaviridae	Unknown	Anopheles sinensis	Anopheles	Sinensis	Henan	China	Asia	Sequencing	Unknown	RNA	310	adult
Du_Life.scichina_2020	Mosquito densovirus	Parvoviridae	Mosquito densovirus	Anopheles sinensis	Anopheles	Sinensis	Henan	China	Asia	Sequencing	Unknown	RNA	310	adult
Du_Life.scichina_2020	Negevirus	Unknown	Unknown	Anopheles sinensis	Anopheles	Sinensis	Henan	China	Asia	Sequencing	Unknown	RNA	310	adult
Du_Life.scichina_2020	Nam Dinh virus	Mesoniviridae	Alphamesonivirus 1	Anopheles sinensis	Anopheles	Sinensis	Henan	China	Asia	Sequencing	Unknown	RNA	310	adult
Du_Life.scichina_2020	Bunyaviridae environmental	Peribunyaviridae	Unknown	Anopheles sinensis	Anopheles	Sinensis	Henan	China	Asia	Sequencing	Unknown	RNA	310	adult
Du_Life.scichina_2020	Hubei noda-like virus	Nodaviridae	Unknown	Culex tritaeniorhynchus	Culex	Tritaeniorhynchus	Fujian	China	Asia	Sequencing	Unknown	RNA	6110	adult
Du_Life.scichina_2020	Culex rhabdo-like virus	Rhabdoviridae	Culex rhabdo-like virus	Culex tritaeniorhynchus	Culex	Tritaeniorhynchus	Fujian	China	Asia	Sequencing	Unknown	RNA	6110	adult
Du_Life.scichina_2020	Aphid lethal paralysis virus	Dicistroviridae	Aphid lethal paralysis virus	Culex tritaeniorhynchus	Culex	Tritaeniorhynchus	Fujian	China	Asia	Sequencing	Unknown	RNA	6110	adult
Du_Life.scichina_2020	Nudaurelia capensis omega virus	Alphatetraviridae	Nudaurelia capensis omega virus	Culex tritaeniorhynchus	Culex	Tritaeniorhynchus	Fujian	China	Asia	Sequencing	Unknown	RNA	6110	adult
Du_Life.scichina_2020	Daeseongdong virus	Permutotetraviridae	Unknown	Culex tritaeniorhynchus	Culex	Tritaeniorhynchus	Fujian	China	Asia	Sequencing	Unknown	RNA	6110	adult
Du_Life.scichina_2020	Sacbrood-like virus	Iflaviridae	Unknown	Culex tritaeniorhynchus	Culex	Tritaeniorhynchus	Fujian	China	Asia	Sequencing	Unknown	RNA	6110	adult
Du_Life.scichina_2020	Mosquito densovirus	Parvoviridae	Mosquito densovirus	Culex tritaeniorhynchus	Culex	Tritaeniorhynchus	Fujian	China	Asia	Sequencing	Unknown	RNA	6110	adult
Du_Life.scichina_2020	Negevirus	Unknown	Unknown	Culex tritaeniorhynchus	Culex	Tritaeniorhynchus	Fujian	China	Asia	Sequencing	Unknown	RNA	6110	adult
Du_Life.scichina_2020	Bunyaviridae environmental	Peribunyaviridae	Unknown	Culex tritaeniorhynchus	Culex	Tritaeniorhynchus	Fujian	China	Asia	Sequencing	Unknown	RNA	6110	adult
Du_Life.scichina_2020	Liao ning virus	Sedoreoviridae	Liao ning virus	Culex tritaeniorhynchus	Culex	Tritaeniorhynchus	Fujian	China	Asia	Sequencing	Unknown	RNA	6110	adult
Du_Life.scichina_2020	Hubei noda-like virus	Nodaviridae	Unknown	Anopheles sinensis	Anopheles	Sinensis	Fujian	China	Asia	Sequencing	Unknown	RNA	2800	adult
Du_Life.scichina_2020	Culex rhabdo-like virus	Rhabdoviridae	Culex rhabdo-like virus	Anopheles sinensis	Anopheles	Sinensis	Fujian	China	Asia	Sequencing	Unknown	RNA	2800	adult
Du_Life.scichina_2020	Aphid lethal paralysis virus	Dicistroviridae	Aphid lethal paralysis virus	Anopheles sinensis	Anopheles	Sinensis	Fujian	China	Asia	Sequencing	Unknown	RNA	2800	adult
Du_Life.scichina_2020	Sacbrood-like virus	Iflaviridae	Unknown	Anopheles sinensis	Anopheles	Sinensis	Fujian	China	Asia	Sequencing	Unknown	RNA	2800	adult
Du_Life.scichina_2020	Mosquito densovirus	Parvoviridae	Mosquito densovirus	Anopheles sinensis	Anopheles	Sinensis	Fujian	China	Asia	Sequencing	Unknown	RNA	2800	adult
Du_Life.scichina_2020	Negevirus	Unknown	Unknown	Anopheles sinensis	Anopheles	Sinensis	Fujian	China	Asia	Sequencing	Unknown	RNA	2800	adult
Du_Life.scichina_2020	Nam Dinh virus	Mesoniviridae	Alphamesonivirus 1	Anopheles sinensis	Anopheles	Sinensis	Fujian	China	Asia	Sequencing	Unknown	RNA	2800	adult
Du_Life.scichina_2020	Bunyaviridae environmental	Peribunyaviridae	Unknown	Anopheles sinensis	Anopheles	Sinensis	Fujian	China	Asia	Sequencing	Unknown	RNA	2800	adult
Du_Life.scichina_2020	Hubei noda-like virus	Nodaviridae	Unknown	Armigeres obturbans	Armigeres	Obturbans	Fujian	China	Asia	Sequencing	Unknown	RNA	17	adult
Du_Life.scichina_2020	Culex rhabdo-like virus	Rhabdoviridae	Culex rhabdo-like virus	Armigeres obturbans	Armigeres	Obturbans	Fujian	China	Asia	Sequencing	Unknown	RNA	17	adult
Du_Life.scichina_2020	Aphid lethal paralysis virus	Dicistroviridae	Aphid lethal paralysis virus	Armigeres obturbans	Armigeres	Obturbans	Fujian	China	Asia	Sequencing	Unknown	RNA	17	adult
Du_Life.scichina_2020	Nudaurelia capensis omega virus	Alphatetraviridae	Nudaurelia capensis omega virus	Armigeres obturbans	Armigeres	Obturbans	Fujian	China	Asia	Sequencing	Unknown	RNA	17	adult
Du_Life.scichina_2020	Sacbrood-like virus	Iflaviridae	Unknown	Armigeres obturbans	Armigeres	Obturbans	Fujian	China	Asia	Sequencing	Unknown	RNA	17	adult
Du_Life.scichina_2020	Mosquito densovirus	Parvoviridae	Mosquito densovirus	Armigeres obturbans	Armigeres	Obturbans	Fujian	China	Asia	Sequencing	Unknown	RNA	17	adult
Du_Life.scichina_2020	Negevirus	Unknown	Unknown	Armigeres obturbans	Armigeres	Obturbans	Fujian	China	Asia	Sequencing	Unknown	RNA	17	adult
Du_Life.scichina_2020	Nam Dinh virus	Mesoniviridae	Alphamesonivirus 1	Armigeres obturbans	Armigeres	Obturbans	Fujian	China	Asia	Sequencing	Unknown	RNA	17	adult
Du_Life.scichina_2020	Hubei noda-like virus	Nodaviridae	Unknown	Culex tritaeniorhynchus	Culex	Tritaeniorhynchus	Shanxi	China	Asia	Sequencing	Unknown	RNA	160	adult
Du_Life.scichina_2020	Culex rhabdo-like virus	Rhabdoviridae	Culex rhabdo-like virus	Culex tritaeniorhynchus	Culex	Tritaeniorhynchus	Shanxi	China	Asia	Sequencing	Unknown	RNA	160	adult
Du_Life.scichina_2020	Aphid lethal paralysis virus	Dicistroviridae	Aphid lethal paralysis virus	Culex tritaeniorhynchus	Culex	Tritaeniorhynchus	Shanxi	China	Asia	Sequencing	Unknown	RNA	160	adult
Du_Life.scichina_2020	Nudaurelia capensis omega virus	Alphatetraviridae	Nudaurelia capensis omega virus	Culex tritaeniorhynchus	Culex	Tritaeniorhynchus	Shanxi	China	Asia	Sequencing	Unknown	RNA	160	adult
Du_Life.scichina_2020	Daeseongdong virus	Permutotetraviridae	Unknown	Culex tritaeniorhynchus	Culex	Tritaeniorhynchus	Shanxi	China	Asia	Sequencing	Unknown	RNA	160	adult
Du_Life.scichina_2020	Sacbrood-like virus	Iflaviridae	Unknown	Culex tritaeniorhynchus	Culex	Tritaeniorhynchus	Shanxi	China	Asia	Sequencing	Unknown	RNA	160	adult
Du_Life.scichina_2020	Mosquito densovirus	Parvoviridae	Mosquito densovirus	Culex tritaeniorhynchus	Culex	Tritaeniorhynchus	Shanxi	China	Asia	Sequencing	Unknown	RNA	160	adult
Du_Life.scichina_2020	Negevirus	Unknown	Unknown	Culex tritaeniorhynchus	Culex	Tritaeniorhynchus	Shanxi	China	Asia	Sequencing	Unknown	RNA	160	adult
Du_Life.scichina_2020	Bunyaviridae environmental	Peribunyaviridae	Unknown	Culex tritaeniorhynchus	Culex	Tritaeniorhynchus	Shanxi	China	Asia	Sequencing	Unknown	RNA	160	adult
Du_Life.scichina_2020	Hubei noda-like virus	Nodaviridae	Unknown	Armigeres obturbans	Armigeres	Obturbans	Shanxi	China	Asia	Sequencing	Unknown	RNA	80	adult
Du_Life.scichina_2020	Culex rhabdo-like virus	Rhabdoviridae	Culex rhabdo-like virus	Armigeres obturbans	Armigeres	Obturbans	Shanxi	China	Asia	Sequencing	Unknown	RNA	80	adult
Du_Life.scichina_2020	Aphid lethal paralysis virus	Dicistroviridae	Aphid lethal paralysis virus	Armigeres obturbans	Armigeres	Obturbans	Shanxi	China	Asia	Sequencing	Unknown	RNA	80	adult
Du_Life.scichina_2020	Nudaurelia capensis omega virus	Alphatetraviridae	Nudaurelia capensis omega virus	Armigeres obturbans	Armigeres	Obturbans	Shanxi	China	Asia	Sequencing	Unknown	RNA	80	adult
Du_Life.scichina_2020	Sacbrood-like virus	Iflaviridae	Unknown	Armigeres obturbans	Armigeres	Obturbans	Shanxi	China	Asia	Sequencing	Unknown	RNA	80	adult
Du_Life.scichina_2020	Mosquito densovirus	Parvoviridae	Mosquito densovirus	Armigeres obturbans	Armigeres	Obturbans	Shanxi	China	Asia	Sequencing	Unknown	RNA	80	adult
Du_Life.scichina_2020	Negevirus	Unknown	Unknown	Armigeres obturbans	Armigeres	Obturbans	Shanxi	China	Asia	Sequencing	Unknown	RNA	80	adult
Du_Life.scichina_2020	Bunyaviridae environmental	Peribunyaviridae	Unknown	Armigeres obturbans	Armigeres	Obturbans	Shanxi	China	Asia	Sequencing	Unknown	RNA	80	adult
Du_Life.scichina_2020	Hubei noda-like virus	Nodaviridae	Unknown	Culex tritaeniorhynchus	Culex	Tritaeniorhynchus	Shandong	China	Asia	Sequencing	Unknown	RNA	7579	adult
Du_Life.scichina_2020	Culex rhabdo-like virus	Rhabdoviridae	Culex rhabdo-like virus	Culex tritaeniorhynchus	Culex	Tritaeniorhynchus	Shandong	China	Asia	Sequencing	Unknown	RNA	7579	adult
Du_Life.scichina_2020	Aphid lethal paralysis virus	Dicistroviridae	Aphid lethal paralysis virus	Culex tritaeniorhynchus	Culex	Tritaeniorhynchus	Shandong	China	Asia	Sequencing	Unknown	RNA	7579	adult
Du_Life.scichina_2020	Sacbrood-like virus	Iflaviridae	Unknown	Culex tritaeniorhynchus	Culex	Tritaeniorhynchus	Shandong	China	Asia	Sequencing	Unknown	RNA	7579	adult
Du_Life.scichina_2020	Mosquito densovirus	Parvoviridae	Mosquito densovirus	Culex tritaeniorhynchus	Culex	Tritaeniorhynchus	Shandong	China	Asia	Sequencing	Unknown	RNA	7579	adult
Du_Life.scichina_2020	Negevirus	Unknown	Unknown	Culex tritaeniorhynchus	Culex	Tritaeniorhynchus	Shandong	China	Asia	Sequencing	Unknown	RNA	7579	adult
Du_Life.scichina_2020	Bunyaviridae environmental	Peribunyaviridae	Unknown	Culex tritaeniorhynchus	Culex	Tritaeniorhynchus	Shandong	China	Asia	Sequencing	Unknown	RNA	7579	adult
Du_Life.scichina_2020	Hubei noda-like virus	Nodaviridae	Unknown	Anopheles sinensis	Anopheles	Sinensis	Shandong	China	Asia	Sequencing	Unknown	RNA	742	adult
Du_Life.scichina_2020	Culex rhabdo-like virus	Rhabdoviridae	Culex rhabdo-like virus	Anopheles sinensis	Anopheles	Sinensis	Shandong	China	Asia	Sequencing	Unknown	RNA	742	adult
Du_Life.scichina_2020	Aphid lethal paralysis virus	Dicistroviridae	Aphid lethal paralysis virus	Anopheles sinensis	Anopheles	Sinensis	Shandong	China	Asia	Sequencing	Unknown	RNA	742	adult
Du_Life.scichina_2020	Nudaurelia capensis omega virus	Alphatetraviridae	Nudaurelia capensis omega virus	Anopheles sinensis	Anopheles	Sinensis	Shandong	China	Asia	Sequencing	Unknown	RNA	742	adult
Du_Life.scichina_2020	Daeseongdong virus	Permutotetraviridae	Unknown	Anopheles sinensis	Anopheles	Sinensis	Shandong	China	Asia	Sequencing	Unknown	RNA	742	adult
Du_Life.scichina_2020	Sacbrood-like virus	Iflaviridae	Unknown	Anopheles sinensis	Anopheles	Sinensis	Shandong	China	Asia	Sequencing	Unknown	RNA	742	adult
Du_Life.scichina_2020	Mosquito densovirus	Parvoviridae	Mosquito densovirus	Anopheles sinensis	Anopheles	Sinensis	Shandong	China	Asia	Sequencing	Unknown	RNA	742	adult
Du_Life.scichina_2020	Negevirus	Unknown	Unknown	Anopheles sinensis	Anopheles	Sinensis	Shandong	China	Asia	Sequencing	Unknown	RNA	742	adult
Du_Life.scichina_2020	Nam Dinh virus	Mesoniviridae	Alphamesonivirus 1	Anopheles sinensis	Anopheles	Sinensis	Shandong	China	Asia	Sequencing	Unknown	RNA	742	adult
Du_Life.scichina_2020	Bunyaviridae environmental	Peribunyaviridae	Unknown	Anopheles sinensis	Anopheles	Sinensis	Shandong	China	Asia	Sequencing	Unknown	RNA	742	adult
Du_Life.scichina_2020	Hubei noda-like virus	Nodaviridae	Unknown	Culex tritaeniorhynchus	Culex	Tritaeniorhynchus	Liaoning	China	Asia	Sequencing	Unknown	RNA	800	adult
Du_Life.scichina_2020	Culex rhabdo-like virus	Rhabdoviridae	Culex rhabdo-like virus	Culex tritaeniorhynchus	Culex	Tritaeniorhynchus	Liaoning	China	Asia	Sequencing	Unknown	RNA	800	adult
Du_Life.scichina_2020	Aphid lethal paralysis virus	Dicistroviridae	Aphid lethal paralysis virus	Culex tritaeniorhynchus	Culex	Tritaeniorhynchus	Liaoning	China	Asia	Sequencing	Unknown	RNA	800	adult
Du_Life.scichina_2020	Daeseongdong virus	Permutotetraviridae	Unknown	Culex tritaeniorhynchus	Culex	Tritaeniorhynchus	Liaoning	China	Asia	Sequencing	Unknown	RNA	800	adult
Du_Life.scichina_2020	Sacbrood-like virus	Iflaviridae	Unknown	Culex tritaeniorhynchus	Culex	Tritaeniorhynchus	Liaoning	China	Asia	Sequencing	Unknown	RNA	800	adult
Du_Life.scichina_2020	Mosquito densovirus	Parvoviridae	Mosquito densovirus	Culex tritaeniorhynchus	Culex	Tritaeniorhynchus	Liaoning	China	Asia	Sequencing	Unknown	RNA	800	adult
Du_Life.scichina_2020	Negevirus	Unknown	Unknown	Culex tritaeniorhynchus	Culex	Tritaeniorhynchus	Liaoning	China	Asia	Sequencing	Unknown	RNA	800	adult
Du_Life.scichina_2020	Bunyaviridae environmental	Peribunyaviridae	Unknown	Culex tritaeniorhynchus	Culex	Tritaeniorhynchus	Liaoning	China	Asia	Sequencing	Unknown	RNA	800	adult
Du_Life.scichina_2020	Liao ning virus	Sedoreoviridae	Liao ning virus	Culex tritaeniorhynchus	Culex	Tritaeniorhynchus	Liaoning	China	Asia	Sequencing	Unknown	RNA	800	adult
Du_Life.scichina_2020	Hubei noda-like virus	Nodaviridae	Unknown	Anopheles sinensis	Anopheles	Sinensis	Liaoning	China	Asia	Sequencing	Unknown	RNA	3152	adult
Du_Life.scichina_2020	Culex rhabdo-like virus	Rhabdoviridae	Culex rhabdo-like virus	Anopheles sinensis	Anopheles	Sinensis	Liaoning	China	Asia	Sequencing	Unknown	RNA	3152	adult
Du_Life.scichina_2020	Aphid lethal paralysis virus	Dicistroviridae	Aphid lethal paralysis virus	Anopheles sinensis	Anopheles	Sinensis	Liaoning	China	Asia	Sequencing	Unknown	RNA	3152	adult
Du_Life.scichina_2020	Sacbrood-like virus	Iflaviridae	Unknown	Anopheles sinensis	Anopheles	Sinensis	Liaoning	China	Asia	Sequencing	Unknown	RNA	3152	adult
Du_Life.scichina_2020	Mosquito densovirus	Parvoviridae	Mosquito densovirus	Anopheles sinensis	Anopheles	Sinensis	Liaoning	China	Asia	Sequencing	Unknown	RNA	3512	adult
Du_Life.scichina_2020	Negevirus	Unknown	Unknown	Anopheles sinensis	Anopheles	Sinensis	Liaoning	China	Asia	Sequencing	Unknown	RNA	3152	adult
Du_Life.scichina_2020	Nam Dinh virus	Mesoniviridae	Alphamesonivirus 1	Anopheles sinensis	Anopheles	Sinensis	Liaoning	China	Asia	Sequencing	Unknown	RNA	3152	adult
Du_Life.scichina_2020	Liao ning virus	Sedoreoviridae	Liao ning virus	Anopheles sinensis	Anopheles	Sinensis	Liaoning	China	Asia	Sequencing	Unknown	RNA	3152	adult
Du_Life.scichina_2020	Hubei noda-like virus	Nodaviridae	Unknown	Culex pipiens	Culex	Pipiens	Liaoning	China	Asia	Sequencing	Unknown	RNA	586	adult
Du_Life.scichina_2020	Culex rhabdo-like virus	Rhabdoviridae	Culex rhabdo-like virus	Culex pipiens	Culex	Pipiens	Liaoning	China	Asia	Sequencing	Unknown	RNA	586	adult
Du_Life.scichina_2020	Aphid lethal paralysis virus	Dicistroviridae	Aphid lethal paralysis virus	Culex pipiens	Culex	Pipiens	Liaoning	China	Asia	Sequencing	Unknown	RNA	586	adult
Du_Life.scichina_2020	Daeseongdong virus	Permutotetraviridae	Unknown	Culex pipiens	Culex	Pipiens	Liaoning	China	Asia	Sequencing	Unknown	RNA	586	adult
Du_Life.scichina_2020	Sacbrood-like virus	Iflaviridae	Unknown	Culex pipiens	Culex	Pipiens	Liaoning	China	Asia	Sequencing	Unknown	RNA	586	adult
Du_Life.scichina_2020	Mosquito densovirus	Parvoviridae	Mosquito densovirus	Culex pipiens	Culex	Pipiens	Liaoning	China	Asia	Sequencing	Unknown	RNA	586	adult
Du_Life.scichina_2020	Negevirus	Unknown	Unknown	Culex pipiens	Culex	Pipiens	Liaoning	China	Asia	Sequencing	Unknown	RNA	586	adult
Du_Life.scichina_2020	Nam Dinh virus	Mesoniviridae	Alphamesonivirus 1	Culex pipiens	Culex	Pipiens	Liaoning	China	Asia	Sequencing	Unknown	RNA	586	adult
Du_Life.scichina_2020	Liao ning virus	Sedoreoviridae	Liao ning virus	Culex pipiens	Culex	Pipiens	Liaoning	China	Asia	Sequencing	Unknown	RNA	586	adult
Du_Life.scichina_2020	Hubei noda-like virus	Nodaviridae	Unknown	Aedes vexans	Aedes	Vexans	Liaoning	China	Asia	Sequencing	Unknown	RNA	150	adult
Du_Life.scichina_2020	Culex rhabdo-like virus	Rhabdoviridae	Culex rhabdo-like virus	Aedes vexans	Aedes	Vexans	Liaoning	China	Asia	Sequencing	Unknown	RNA	150	adult
Du_Life.scichina_2020	Aphid lethal paralysis virus	Dicistroviridae	Aphid lethal paralysis virus	Aedes vexans	Aedes	Vexans	Liaoning	China	Asia	Sequencing	Unknown	RNA	150	adult
Du_Life.scichina_2020	Sacbrood-like virus	Iflaviridae	Unknown	Aedes vexans	Aedes	Vexans	Liaoning	China	Asia	Sequencing	Unknown	RNA	150	adult
Du_Life.scichina_2020	Mosquito densovirus	Parvoviridae	Mosquito densovirus	Aedes vexans	Aedes	Vexans	Liaoning	China	Asia	Sequencing	Unknown	RNA	150	adult
Du_Life.scichina_2020	Negevirus	Unknown	Unknown	Aedes vexans	Aedes	Vexans	Liaoning	China	Asia	Sequencing	Unknown	RNA	150	adult
Du_Life.scichina_2020	Hubei noda-like virus	Nodaviridae	Unknown	Aedes albopictus	Aedes	Albopictus	Inner Mongolia	China	Asia	Sequencing	Unknown	RNA	3310	adult
Du_Life.scichina_2020	Culex rhabdo-like virus	Rhabdoviridae	Culex rhabdo-like virus	Aedes albopictus	Aedes	Albopictus	Inner Mongolia	China	Asia	Sequencing	Unknown	RNA	3310	adult
Du_Life.scichina_2020	Aphid lethal paralysis virus	Dicistroviridae	Aphid lethal paralysis virus	Aedes albopictus	Aedes	Albopictus	Inner Mongolia	China	Asia	Sequencing	Unknown	RNA	3310	adult
Du_Life.scichina_2020	Sacbrood-like virus	Iflaviridae	Unknown	Aedes albopictus	Aedes	Albopictus	Inner Mongolia	China	Asia	Sequencing	Unknown	RNA	3310	adult
Du_Life.scichina_2020	Mosquito densovirus	Parvoviridae	Mosquito densovirus	Aedes albopictus	Aedes	Albopictus	Inner Mongolia	China	Asia	Sequencing	Unknown	RNA	3310	adult
Du_Life.scichina_2020	Negevirus	Unknown	Unknown	Aedes albopictus	Aedes	Albopictus	Inner Mongolia	China	Asia	Sequencing	Unknown	RNA	3310	adult
Du_Life.scichina_2020	Bunyaviridae environmental	Peribunyaviridae	Unknown	Aedes albopictus	Aedes	Albopictus	Inner Mongolia	China	Asia	Sequencing	Unknown	RNA	3310	adult
Du_Life.scichina_2020	Hubei noda-like virus	Nodaviridae	Unknown	Aedes flavidorsalis	Aedes	Flavidorsalis	Inner Mongolia	China	Asia	Sequencing	Unknown	RNA	1030	adult
[truncated: 9,262 more rows]
